# Supplementary material for: Potassium bis­[bis­(1-benzyl-3-methyl­imidazolium)silver(I)] tris­(hexa­fluoridophosphate)
Source: Acta Crystallogr Sect E Struct Rep Online. 2010 Dec 18;67(Pt 1):m97–8. doi: 10.1107/S1600536810051925 (PMC3050194; doi:10.1107/S1600536810051925)
Supplement: Supplementary file 1 [file e-67-00m97-sup1.cif]

##############################################################################
###                                                                        ###
###        Electronic paper (Acta Crystallographica Section E)             ###
###                                                                        ###
##############################################################################
#                                                                            #
# This CIF contains the data in a paper accepted for publication in Acta     #
# Crystallographica Section E. It conforms to the requirements of Notes      #
# for Authors for Section E, and has been peer reviewed under the auspices   #
# of the IUCr Commission on Journals.                                        #
#                                                                            #
# Full details of the Crystallographic Information File format               #
# are given in the paper "The Crystallographic Information File (CIF):       #
# a New Standard Archive File for Crystallography" by S. R. Hall, F. H.      #
# Allen and I. D. Brown [Acta Cryst. (1991), A47, 655-685].                  #
#                                                                            #
# The current version of the core CIF dictionary is obtainable from          #
# ftp://ftp.iucr.org/pub/cif_core.dic. The current version number is 2.4.    #
#                                                                            #
# Software is freely available for graphical display of the structure(s) in  #
# this CIF.  For information consult the CIF home page http://www.iucr.org/  #
# cif/home.html                                                              #
#                                                                            #
# This file may be used for bona fide research purposes within the           #
# scientific community so long as proper attribution is given to the journal # 
# article from which it was obtained.                                        #
#                                                                            #
##############################################################################
                                             
data_global
_audit_creation_method     'form.cif (version 2.0)'
_journal_data_validation_number     ?
_journal_date_recd_electronic     2010-12-10
_journal_date_accepted     2010-12-11
_journal_name_full     'Acta Crystallographica, Section E'
_journal_year     2011
_journal_volume     67
_journal_issue      1
_journal_page_first     m97
_journal_page_last     m98
_journal_paper_category     QM
_journal_coeditor_code     HB5767
_publ_contact_author_name     'Prof. Fun, Hoong-Kun'
_publ_contact_author_address
;
      X-ray Crystallography Unit
      School of Physics
      Universiti Sains Malaysia
      11800 USM, Penang
      MALAYSIA
;
_publ_contact_author_email     'hkfun@usm.my'
_publ_contact_author_fax     '604 6579150'
_publ_contact_author_phone     '604 6533652'
_publ_section_title
;
Potassium bis[bis(1-benzyl-3-methylimidazolium)silver(I)]
tris(hexafluoridophosphate)
;
loop_
    _publ_author_name
    _publ_author_footnote
    _publ_author_address
    'Rosenani A. Haque' ?
;
      School of Chemical Sciences
      Universiti Sains Malaysia
      11800 USM, Penang
      Malaysia
;
    'Abbas Washeel Salman' ?
;
      School of Chemical Sciences
      Universiti Sains Malaysia
      11800 USM, Penang
      Malaysia
;
    'Choong Kah Whai' ?
;
      School of Chemical Sciences
      Universiti Sains Malaysia
      11800 USM, Penang
      Malaysia
;
    'Ching Kheng Quah'
;
      Thomson Reuters ResearcherID: A-5525-2009.
;
;
      X-ray Crystallography Unit
      School of Physics
      Universiti Sains Malaysia
      11800 USM, Penang
      Malaysia
;
    'Hoong-Kun Fun'
;
      Thomson Reuters ResearcherID: A-3561-2009.
;
;     X-ray Crystallography Unit
      School of Physics
      Universiti Sains Malaysia
      11800 USM, Penang
      Malaysia
;
data_I
_audit_creation_method     SHELXL-97
_chemical_name_systematic
;
Potassium bis[bis(1-benzyl-3-methylimidazolium)silver(I)]
tris(hexafluoridophosphate)
;
_chemical_name_common     ?
_chemical_formula_moiety     'K +, 2(C22 H24 Ag N4 +), 3(P F6 -)'
_chemical_formula_sum     'C44 H48 Ag2 F18 K N8 P3'
_chemical_formula_iupac     'K [Ag (C11 H12 N2)2]2 (P F6)3'
_chemical_formula_weight     1378.65
_chemical_melting_point     ?
_symmetry_cell_setting     monoclinic
_symmetry_space_group_name_H-M     'C 2/c'
_symmetry_space_group_name_Hall     '-C 2yc'
loop_
    _symmetry_equiv_pos_as_xyz
    'x, y, z'
    '-x, y, -z+1/2'
    'x+1/2, y+1/2, z'
    '-x+1/2, y+1/2, -z+1/2'
    '-x, -y, -z'
    'x, -y, z-1/2'
    '-x+1/2, -y+1/2, -z'
    'x+1/2, -y+1/2, z-1/2'
_cell_length_a     19.917(2)
_cell_length_b     23.047(2)
_cell_length_c     11.5787(12)
_cell_angle_alpha     90.00
_cell_angle_beta     103.108(3)
_cell_angle_gamma     90.00
_cell_volume     5176.4(9)
_cell_formula_units_Z     4
_cell_measurement_reflns_used     9934
_cell_measurement_theta_min     2.53
_cell_measurement_theta_max     37.68
_cell_measurement_temperature     100.00(10)
_exptl_crystal_description     'block'
_exptl_crystal_colour     'colourless'
_exptl_crystal_size_max     0.49
_exptl_crystal_size_mid     0.42
_exptl_crystal_size_min     0.17
_exptl_crystal_density_diffrn     1.769
_exptl_crystal_density_meas     ?
_exptl_crystal_density_method     'not measured'
_exptl_crystal_F_000     2752
_exptl_absorpt_coefficient_mu     1.037
_exptl_absorpt_correction_type     multi-scan
_exptl_absorpt_process_details     '(<i>SADABS</i>; Bruker, 2009)'
_exptl_absorpt_correction_T_min     0.6316
_exptl_absorpt_correction_T_max     0.8467
_exptl_special_details
;
The crystal was placed in the cold stream of an Oxford Cyrosystems
Cobra open-flow nitrogen cryostat (Cosier & Glazer, 1986) operating
at 100.0 (1) K.
;
_diffrn_ambient_temperature     100
_diffrn_radiation_type     MoK\a
_diffrn_radiation_wavelength     0.71073
_diffrn_radiation_source     'fine-focus sealed tube'
_diffrn_radiation_monochromator     graphite
_diffrn_measurement_device_type     'Bruker SMART APEXII DUO CCD'
_diffrn_measurement_method     '\f and \w'
_diffrn_detector_area_resol_mean     ?
_diffrn_reflns_number     66454
_diffrn_reflns_av_R_equivalents     0.0503
_diffrn_reflns_av_sigmaI/netI     0.0333
_diffrn_reflns_theta_min     1.37
_diffrn_reflns_theta_max     30.00
_diffrn_reflns_theta_full     30.00
_diffrn_measured_fraction_theta_max     0.996
_diffrn_measured_fraction_theta_full     0.996
_diffrn_reflns_limit_h_min     -28
_diffrn_reflns_limit_h_max     27
_diffrn_reflns_limit_k_min     -32
_diffrn_reflns_limit_k_max     32
_diffrn_reflns_limit_l_min     -16
_diffrn_reflns_limit_l_max     16
_diffrn_standards_number     0
_diffrn_standards_interval_count     .
_diffrn_standards_interval_time     .
_diffrn_standards_decay_%     ?
_refine_special_details
;
 Refinement of F^2^ against ALL reflections.  The weighted R-factor wR and
 goodness of fit S are based on F^2^, conventional R-factors R are based
 on F, with F set to zero for negative F^2^. The threshold expression of
 F^2^ > 2sigma(F^2^) is used only for calculating R-factors(gt) etc. and is
 not relevant to the choice of reflections for refinement.  R-factors based
 on F^2^ are statistically about twice as large as those based on F, and R-
 factors based on ALL data will be even larger.
;
_reflns_number_total     7528
_reflns_number_gt     7058
_reflns_threshold_expression     I>2\s(I)
_refine_ls_structure_factor_coef     Fsqd
_refine_ls_matrix_type     full
_refine_ls_R_factor_all     0.0421
_refine_ls_R_factor_gt     0.0350
_refine_ls_wR_factor_gt     0.1007
_refine_ls_wR_factor_ref     0.1236
_refine_ls_goodness_of_fit_ref     1.108
_refine_ls_restrained_S_all     1.122
_refine_ls_number_reflns     7528
_refine_ls_number_parameters     372
_refine_ls_number_restraints     51
_refine_ls_hydrogen_treatment     constr
_refine_ls_weighting_scheme     calc
_refine_ls_weighting_details
        'calc w=1/[\s^2^(Fo^2^)+(0.0720P)^2^+12.8353P] where P=(Fo^2^+2Fc^2^)/3'
_atom_sites_solution_hydrogens     geom
_atom_sites_solution_primary     direct
_atom_sites_solution_secondary     difmap
_refine_ls_shift/su_max     0.001
_refine_ls_shift/su_mean     0.000
_refine_diff_density_max     1.677
_refine_diff_density_min     -0.910
_refine_ls_extinction_method     none
_refine_ls_extinction_coef     ?
loop_
    _atom_type_symbol
    _atom_type_description
    _atom_type_scat_dispersion_real
    _atom_type_scat_dispersion_imag
    _atom_type_scat_source
    'C' 'C' 0.0033 0.0016
                         'International Tables Vol C Tables 4.2.6.8 and 6.1.1.4'
    'H' 'H' 0.0000 0.0000
                         'International Tables Vol C Tables 4.2.6.8 and 6.1.1.4'
    'N' 'N' 0.0061 0.0033
                         'International Tables Vol C Tables 4.2.6.8 and 6.1.1.4'
    'F' 'F' 0.0171 0.0103
                         'International Tables Vol C Tables 4.2.6.8 and 6.1.1.4'
    'P' 'P' 0.1023 0.0942
                         'International Tables Vol C Tables 4.2.6.8 and 6.1.1.4'
    'K' 'K' 0.2009 0.2494
                         'International Tables Vol C Tables 4.2.6.8 and 6.1.1.4'
    'Ag' 'Ag' -0.8971 1.1015
                         'International Tables Vol C Tables 4.2.6.8 and 6.1.1.4'
_computing_data_collection     'APEX2 (Bruker, 2009)'
_computing_cell_refinement     'SAINT (Bruker, 2009)'
_computing_data_reduction     'SAINT (Bruker, 2009)'
_computing_structure_solution     'SHELXTL (Sheldrick, 2008)'
_computing_structure_refinement     'SHELXTL (Sheldrick, 2008)'
_computing_molecular_graphics     'SHELXTL (Sheldrick, 2008)'
_computing_publication_material
;
SHELXTL (Sheldrick, 2008) and PLATON (Spek, 2009)
;
loop_
    _atom_site_type_symbol
    _atom_site_label
    _atom_site_fract_x
    _atom_site_fract_y
    _atom_site_fract_z
    _atom_site_U_iso_or_equiv
    _atom_site_adp_type
    _atom_site_calc_flag
    _atom_site_refinement_flags
    _atom_site_occupancy
    _atom_site_disorder_assembly
    _atom_site_disorder_group
    Ag Ag1 0.313945(8) 0.186742(7) 0.040241(15) 0.02197(7) Uani d . 1 . .
    N N1 0.25175(10) 0.13210(9) -0.20778(18) 0.0220(4) Uani d . 1 . .
    N N2 0.22372(10) 0.08198(8) -0.07022(18) 0.0219(4) Uani d . 1 . .
    N N3 0.39227(10) 0.29823(9) 0.12655(19) 0.0236(4) Uani d . 1 . .
    N N4 0.37731(10) 0.25291(9) 0.27988(18) 0.0227(4) Uani d . 1 . .
    C C1 0.25902(11) 0.13002(10) -0.0883(2) 0.0205(4) Uani d . 1 . .
    C C2 0.21334(13) 0.08620(10) -0.2628(2) 0.0250(4) Uani d . 1 . .
    H H2A 0.2020 0.0785 -0.3437 0.030 Uiso calc R 1 . .
    C C3 0.19529(12) 0.05430(10) -0.1766(2) 0.0250(4) Uani d . 1 . .
    H H3A 0.1690 0.0205 -0.1866 0.030 Uiso calc R 1 . .
    C C4 0.22223(13) 0.05954(11) 0.0474(2) 0.0257(4) Uani d . 1 . .
    H H4A 0.1822 0.0348 0.0414 0.031 Uiso calc R 1 . .
    H H4B 0.2180 0.0917 0.0994 0.031 Uiso calc R 1 . .
    C C5 0.28652(13) 0.02546(10) 0.1002(2) 0.0240(4) Uani d . 1 . .
    C C6 0.3103(2) -0.01707(15) 0.0352(3) 0.0424(8) Uani d . 1 . .
    H H6A 0.2872 -0.0240 -0.0429 0.051 Uiso calc R 1 . .
    C C7 0.3684(2) -0.04945(18) 0.0855(3) 0.0580(11) Uani d . 1 . .
    H H7A 0.3843 -0.0777 0.0409 0.070 Uiso calc R 1 . .
    C C8 0.40217(19) -0.04004(17) 0.1999(3) 0.0491(9) Uani d . 1 . .
    H H8A 0.4405 -0.0624 0.2337 0.059 Uiso calc R 1 . .
    C C9 0.37995(17) 0.00225(15) 0.2653(3) 0.0430(7) Uani d . 1 . .
    H H9A 0.4035 0.0088 0.3432 0.052 Uiso calc R 1 . .
    C C10 0.32197(15) 0.03570(12) 0.2157(2) 0.0310(5) Uani d . 1 . .
    H H10A 0.3073 0.0647 0.2602 0.037 Uiso calc R 1 . .
    C C11 0.28146(14) 0.17678(12) -0.2715(2) 0.0288(5) Uani d . 1 . .
    H H11A 0.2954 0.2095 -0.2203 0.043 Uiso calc R 1 . .
    H H11B 0.2476 0.1889 -0.3401 0.043 Uiso calc R 1 . .
    H H11C 0.3208 0.1612 -0.2957 0.043 Uiso calc R 1 . .
    C C12 0.36699(11) 0.24814(10) 0.1601(2) 0.0210(4) Uani d . 1 . .
    C C13 0.41715(12) 0.33379(11) 0.2217(2) 0.0272(5) Uani d . 1 . .
    H H13A 0.4363 0.3705 0.2196 0.033 Uiso calc R 1 . .
    C C14 0.40833(14) 0.30508(12) 0.3196(2) 0.0281(5) Uani d . 1 . .
    H H14A 0.4207 0.3179 0.3977 0.034 Uiso calc R 1 . .
    C C15 0.36321(12) 0.20739(12) 0.3596(2) 0.0267(5) Uani d . 1 . .
    H H15A 0.3339 0.1780 0.3138 0.032 Uiso calc R 1 . .
    H H15B 0.3389 0.2240 0.4154 0.032 Uiso calc R 1 . .
    C C16 0.42893(13) 0.17983(11) 0.4265(2) 0.0242(4) Uani d . 1 . .
    C C17 0.45994(14) 0.19764(13) 0.5417(2) 0.0303(5) Uani d . 1 . .
    H H17A 0.4396 0.2264 0.5786 0.036 Uiso calc R 1 . .
    C C18 0.52170(15) 0.17182(16) 0.6012(3) 0.0367(6) Uani d . 1 . .
    H H18A 0.5429 0.1843 0.6771 0.044 Uiso calc R 1 . .
    C C19 0.55127(14) 0.12872(14) 0.5493(3) 0.0362(6) Uani d . 1 . .
    H H19A 0.5918 0.1114 0.5906 0.043 Uiso calc R 1 . .
    C C20 0.52082(16) 0.11032(13) 0.4341(3) 0.0364(6) Uani d . 1 . .
    H H20A 0.5413 0.0812 0.3982 0.044 Uiso calc R 1 . .
    C C21 0.45960(14) 0.13608(12) 0.3739(2) 0.0304(5) Uani d . 1 . .
    H H21A 0.4390 0.1238 0.2976 0.036 Uiso calc R 1 . .
    C C22 0.39464(16) 0.31203(12) 0.0039(3) 0.0310(5) Uani d . 1 . .
    H H22A 0.3519 0.3009 -0.0483 0.046 Uiso calc R 1 . .
    H H22B 0.4319 0.2912 -0.0171 0.046 Uiso calc R 1 . .
    H H22C 0.4017 0.3530 -0.0032 0.046 Uiso calc R 1 . .
    K K1 0.0000 0.08540(3) 0.2500 0.02658(15) Uani d S 1 . .
    P P1 0.16091(3) 0.15499(3) 0.34572(6) 0.02586(13) Uani d . 1 . .
    F F1 0.1121(3) 0.1369(2) 0.4315(4) 0.0663(14) Uani d PDU 0.767(17) A 1
    F F2 0.2272(4) 0.1299(3) 0.4279(6) 0.079(2) Uani d PDU 0.767(17) A 1
    F F3 0.1443(3) 0.0957(2) 0.2724(5) 0.0475(11) Uani d PDU 0.767(17) A 1
    F F4 0.1743(3) 0.2155(3) 0.4111(6) 0.074(2) Uani d PDU 0.767(17) A 1
    F F5 0.09354(17) 0.18170(17) 0.2567(5) 0.0448(9) Uani d PDU 0.767(17) A 1
    F F6 0.20487(19) 0.1757(3) 0.2508(3) 0.0307(8) Uani d PDU 0.767(17) A 1
    F F1A 0.1259(10) 0.1383(9) 0.4538(18) 0.065(4) Uiso d PDU 0.233(17) A 2
    F F2A 0.2363(8) 0.1276(6) 0.4325(14) 0.035(3) Uiso d PDU 0.233(17) A 2
    F F3A 0.1448(7) 0.0905(6) 0.2965(13) 0.027(2) Uiso d PDU 0.233(17) A 2
    F F4A 0.1841(8) 0.2166(5) 0.4153(12) 0.029(3) Uiso d PDU 0.233(17) A 2
    F F5A 0.0936(7) 0.1771(6) 0.2895(16) 0.043(3) Uiso d PDU 0.233(17) A 2
    F F6A 0.2099(8) 0.1626(7) 0.2645(16) 0.045(4) Uiso d PDU 0.233(17) A 2
    P P2 0.0000 0.0000 0.0000 0.02900(19) Uani d S 1 . .
    F F7 0.00552(14) 0.06866(9) 0.0087(2) 0.0535(5) Uani d . 1 A .
    F F8 -0.05948(12) 0.00366(12) -0.1174(2) 0.0589(6) Uani d . 1 . .
    F F9 -0.05557(11) 0.00116(10) 0.0805(2) 0.0524(6) Uani d . 1 A .
loop_
    _atom_site_aniso_label
    _atom_site_aniso_U_11
    _atom_site_aniso_U_22
    _atom_site_aniso_U_33
    _atom_site_aniso_U_12
    _atom_site_aniso_U_13
    _atom_site_aniso_U_23
    Ag1 0.02133(11) 0.02546(11) 0.01764(11) -0.00150(5) 0.00131(7) -0.00177(5)
    N1 0.0217(8) 0.0241(9) 0.0194(8) 0.0014(7) 0.0034(7) 0.0010(7)
    N2 0.0204(8) 0.0223(8) 0.0225(9) -0.0001(7) 0.0039(7) -0.0005(7)
    N3 0.0211(8) 0.0259(9) 0.0222(9) 0.0023(7) 0.0014(7) 0.0023(7)
    N4 0.0189(8) 0.0283(9) 0.0195(9) 0.0010(7) 0.0013(7) -0.0030(7)
    C1 0.0188(9) 0.0221(9) 0.0192(9) 0.0011(7) 0.0017(7) -0.0002(7)
    C2 0.0263(10) 0.0251(10) 0.0211(10) 0.0029(8) 0.0005(8) -0.0038(8)
    C3 0.0242(10) 0.0233(10) 0.0252(11) -0.0003(8) 0.0009(8) -0.0034(8)
    C4 0.0250(10) 0.0291(11) 0.0250(11) 0.0018(8) 0.0100(9) 0.0034(9)
    C5 0.0291(11) 0.0210(9) 0.0238(10) -0.0004(8) 0.0100(9) 0.0043(8)
    C6 0.067(2) 0.0360(15) 0.0256(13) 0.0220(14) 0.0136(14) 0.0044(10)
    C7 0.086(3) 0.053(2) 0.0436(18) 0.044(2) 0.0335(19) 0.0202(16)
    C8 0.0438(16) 0.0560(19) 0.0522(19) 0.0212(15) 0.0211(15) 0.0304(16)
    C9 0.0385(15) 0.0455(16) 0.0392(16) -0.0030(12) -0.0034(12) 0.0127(13)
    C10 0.0387(13) 0.0263(11) 0.0262(12) -0.0012(10) 0.0034(10) 0.0015(9)
    C11 0.0297(12) 0.0323(11) 0.0246(11) -0.0016(9) 0.0066(9) 0.0052(9)
    C12 0.0179(9) 0.0263(10) 0.0172(9) 0.0019(7) 0.0006(7) -0.0015(7)
    C13 0.0213(10) 0.0249(10) 0.0334(12) 0.0011(8) 0.0021(9) -0.0057(9)
    C14 0.0254(11) 0.0308(11) 0.0249(11) 0.0011(9) -0.0009(9) -0.0081(9)
    C15 0.0203(10) 0.0397(13) 0.0199(10) -0.0002(9) 0.0041(8) 0.0011(9)
    C16 0.0216(10) 0.0307(11) 0.0197(10) -0.0015(8) 0.0032(8) 0.0039(8)
    C17 0.0277(12) 0.0409(13) 0.0209(11) 0.0024(10) 0.0029(9) 0.0006(10)
    C18 0.0289(12) 0.0556(17) 0.0216(12) -0.0011(12) -0.0028(10) 0.0072(11)
    C19 0.0235(11) 0.0468(15) 0.0384(14) 0.0035(10) 0.0071(10) 0.0213(12)
    C20 0.0362(14) 0.0366(13) 0.0395(15) 0.0091(11) 0.0150(12) 0.0105(11)
    C21 0.0306(12) 0.0355(13) 0.0256(11) -0.0010(10) 0.0079(9) 0.0004(9)
    C22 0.0321(13) 0.0351(13) 0.0261(12) 0.0015(9) 0.0073(10) 0.0070(9)
    K1 0.0297(3) 0.0282(3) 0.0220(3) 0.000 0.0061(3) 0.000
    P1 0.0312(3) 0.0280(3) 0.0191(3) -0.0048(2) 0.0072(2) -0.0045(2)
    F1 0.100(3) 0.076(2) 0.0405(19) -0.052(2) 0.053(2) -0.0271(16)
    F2 0.069(3) 0.101(4) 0.049(2) 0.005(2) -0.023(2) 0.026(2)
    F3 0.066(2) 0.0377(17) 0.047(2) -0.0194(14) 0.0316(19) -0.0191(17)
    F4 0.079(4) 0.066(2) 0.092(3) -0.042(2) 0.050(3) -0.057(3)
    F5 0.0300(13) 0.065(2) 0.0393(19) 0.0101(10) 0.0067(13) 0.0182(15)
    F6 0.0294(13) 0.0433(19) 0.0212(12) -0.0078(12) 0.0091(9) 0.0043(12)
    P2 0.0251(4) 0.0345(5) 0.0291(4) -0.0088(3) 0.0096(3) -0.0127(3)
    F7 0.0752(15) 0.0358(9) 0.0569(13) -0.0114(9) 0.0306(11) -0.0140(9)
    F8 0.0468(12) 0.0796(16) 0.0428(11) 0.0010(11) -0.0054(9) -0.0118(11)
    F9 0.0472(11) 0.0645(13) 0.0559(12) -0.0226(10) 0.0333(10) -0.0300(10)
_geom_special_details
;
 All esds (except the esd in the dihedral angle between two l.s. planes)
 are estimated using the full covariance matrix.  The cell esds are taken
 into account individually in the estimation of esds in distances, angles
 and torsion angles; correlations between esds in cell parameters are only
 used when they are defined by crystal symmetry.  An approximate (isotropic)
 treatment of cell esds is used for estimating esds involving l.s. planes.
;
loop_
    _geom_bond_atom_site_label_1
    _geom_bond_atom_site_label_2
    _geom_bond_site_symmetry_2
    _geom_bond_distance
    _geom_bond_publ_flag
    Ag1 C12 . 2.092(2) y
    Ag1 C1 . 2.093(2) y
    N1 C1 . 1.359(3) ?
    N1 C2 . 1.374(3) ?
    N1 C11 . 1.467(3) ?
    N2 C1 . 1.353(3) ?
    N2 C3 . 1.389(3) ?
    N2 C4 . 1.463(3) ?
    N3 C12 . 1.351(3) ?
    N3 C13 . 1.372(3) ?
    N3 C22 . 1.467(3) ?
    N4 C12 . 1.360(3) ?
    N4 C14 . 1.382(3) ?
    N4 C15 . 1.466(3) ?
    C2 C3 . 1.352(4) ?
    C2 H2A . 0.9300 ?
    C3 H3A . 0.9300 ?
    C4 C5 . 1.509(3) ?
    C4 H4A . 0.9700 ?
    C4 H4B . 0.9700 ?
    C5 C6 . 1.383(4) ?
    C5 C10 . 1.384(4) ?
    C6 C7 . 1.390(5) ?
    C6 H6A . 0.9300 ?
    C7 C8 . 1.359(6) ?
    C7 H7A . 0.9300 ?
    C8 C9 . 1.368(6) ?
    C8 H8A . 0.9300 ?
    C9 C10 . 1.399(4) ?
    C9 H9A . 0.9300 ?
    C10 H10A . 0.9300 ?
    C11 H11A . 0.9600 ?
    C11 H11B . 0.9600 ?
    C11 H11C . 0.9600 ?
    C13 C14 . 1.358(4) ?
    C13 H13A . 0.9300 ?
    C14 H14A . 0.9300 ?
    C15 C16 . 1.502(3) ?
    C15 H15A . 0.9700 ?
    C15 H15B . 0.9700 ?
    C16 C21 . 1.389(4) ?
    C16 C17 . 1.399(4) ?
    C17 C18 . 1.399(4) ?
    C17 H17A . 0.9300 ?
    C18 C19 . 1.361(5) ?
    C18 H18A . 0.9300 ?
    C19 C20 . 1.400(5) ?
    C19 H19A . 0.9300 ?
    C20 C21 . 1.393(4) ?
    C20 H20A . 0.9300 ?
    C21 H21A . 0.9300 ?
    C22 H22A . 0.9600 ?
    C22 H22B . 0.9600 ?
    C22 H22C . 0.9600 ?
    K1 F5A 2 2.786(14) ?
    K1 F5A . 2.786(14) ?
    K1 F9 . 2.803(2) ?
    K1 F9 2 2.803(2) ?
    K1 F3A 2 2.813(13) ?
    K1 F3A . 2.813(13) ?
    K1 F3 . 2.836(5) ?
    K1 F3 2 2.836(5) ?
    K1 F7 2 2.848(2) ?
    K1 F7 . 2.848(2) ?
    K1 F5 . 2.887(4) ?
    K1 F5 2 2.887(4) ?
    P1 F5A . 1.444(14) ?
    P1 F6A . 1.512(16) ?
    P1 F2 . 1.554(5) ?
    P1 F4 . 1.580(5) ?
    P1 F1 . 1.596(3) ?
    P1 F3A . 1.597(14) ?
    P1 F3 . 1.604(4) ?
    P1 F1A . 1.612(17) ?
    P1 F5 . 1.617(4) ?
    P1 F6 . 1.625(3) ?
    P1 F4A . 1.646(14) ?
    P1 F2A . 1.725(16) ?
    P2 F7 . 1.588(2) ?
    P2 F7 5 1.588(2) ?
    P2 F8 . 1.590(2) ?
    P2 F8 5 1.590(2) ?
    P2 F9 . 1.6010(18) ?
    P2 F9 5 1.6010(18) ?
    P2 K1 5 3.5004(5) ?
    F8 K1 5 2.966(3) ?
loop_
    _geom_angle_atom_site_label_1
    _geom_angle_atom_site_label_2
    _geom_angle_atom_site_label_3
    _geom_angle_site_symmetry_1
    _geom_angle_site_symmetry_3
    _geom_angle
    _geom_angle_publ_flag
    C12 Ag1 C1 . . 175.99(9) ?
    C1 N1 C2 . . 111.4(2) ?
    C1 N1 C11 . . 125.1(2) ?
    C2 N1 C11 . . 123.6(2) ?
    C1 N2 C3 . . 111.1(2) ?
    C1 N2 C4 . . 123.6(2) ?
    C3 N2 C4 . . 124.9(2) ?
    C12 N3 C13 . . 111.7(2) ?
    C12 N3 C22 . . 124.0(2) ?
    C13 N3 C22 . . 124.3(2) ?
    C12 N4 C14 . . 111.2(2) ?
    C12 N4 C15 . . 125.3(2) ?
    C14 N4 C15 . . 123.2(2) ?
    N2 C1 N1 . . 104.30(19) ?
    N2 C1 Ag1 . . 127.39(17) ?
    N1 C1 Ag1 . . 128.29(17) ?
    C3 C2 N1 . . 106.8(2) ?
    C3 C2 H2A . . 126.6 ?
    N1 C2 H2A . . 126.6 ?
    C2 C3 N2 . . 106.4(2) ?
    C2 C3 H3A . . 126.8 ?
    N2 C3 H3A . . 126.8 ?
    N2 C4 C5 . . 111.51(19) ?
    N2 C4 H4A . . 109.3 ?
    C5 C4 H4A . . 109.3 ?
    N2 C4 H4B . . 109.3 ?
    C5 C4 H4B . . 109.3 ?
    H4A C4 H4B . . 108.0 ?
    C6 C5 C10 . . 119.0(3) ?
    C6 C5 C4 . . 120.8(2) ?
    C10 C5 C4 . . 120.2(2) ?
    C5 C6 C7 . . 120.5(3) ?
    C5 C6 H6A . . 119.8 ?
    C7 C6 H6A . . 119.8 ?
    C8 C7 C6 . . 120.3(3) ?
    C8 C7 H7A . . 119.9 ?
    C6 C7 H7A . . 119.9 ?
    C7 C8 C9 . . 120.2(3) ?
    C7 C8 H8A . . 119.9 ?
    C9 C8 H8A . . 119.9 ?
    C8 C9 C10 . . 120.4(3) ?
    C8 C9 H9A . . 119.8 ?
    C10 C9 H9A . . 119.8 ?
    C5 C10 C9 . . 119.7(3) ?
    C5 C10 H10A . . 120.1 ?
    C9 C10 H10A . . 120.1 ?
    N1 C11 H11A . . 109.5 ?
    N1 C11 H11B . . 109.5 ?
    H11A C11 H11B . . 109.5 ?
    N1 C11 H11C . . 109.5 ?
    H11A C11 H11C . . 109.5 ?
    H11B C11 H11C . . 109.5 ?
    N3 C12 N4 . . 104.1(2) ?
    N3 C12 Ag1 . . 123.54(16) ?
    N4 C12 Ag1 . . 131.89(17) ?
    C14 C13 N3 . . 106.7(2) ?
    C14 C13 H13A . . 126.6 ?
    N3 C13 H13A . . 126.6 ?
    C13 C14 N4 . . 106.2(2) ?
    C13 C14 H14A . . 126.9 ?
    N4 C14 H14A . . 126.9 ?
    N4 C15 C16 . . 110.98(19) ?
    N4 C15 H15A . . 109.4 ?
    C16 C15 H15A . . 109.4 ?
    N4 C15 H15B . . 109.4 ?
    C16 C15 H15B . . 109.4 ?
    H15A C15 H15B . . 108.0 ?
    C21 C16 C17 . . 119.2(2) ?
    C21 C16 C15 . . 120.0(2) ?
    C17 C16 C15 . . 120.8(2) ?
    C18 C17 C16 . . 119.6(3) ?
    C18 C17 H17A . . 120.2 ?
    C16 C17 H17A . . 120.2 ?
    C19 C18 C17 . . 120.9(3) ?
    C19 C18 H18A . . 119.6 ?
    C17 C18 H18A . . 119.6 ?
    C18 C19 C20 . . 120.3(3) ?
    C18 C19 H19A . . 119.9 ?
    C20 C19 H19A . . 119.9 ?
    C21 C20 C19 . . 119.2(3) ?
    C21 C20 H20A . . 120.4 ?
    C19 C20 H20A . . 120.4 ?
    C16 C21 C20 . . 120.8(3) ?
    C16 C21 H21A . . 119.6 ?
    C20 C21 H21A . . 119.6 ?
    N3 C22 H22A . . 109.5 ?
    N3 C22 H22B . . 109.5 ?
    H22A C22 H22B . . 109.5 ?
    N3 C22 H22C . . 109.5 ?
    H22A C22 H22C . . 109.5 ?
    H22B C22 H22C . . 109.5 ?
    F5A K1 F5A 2 . 81.3(6) ?
    F5A K1 F9 2 . 105.5(3) ?
    F5A K1 F9 . . 141.6(4) ?
    F5A K1 F9 2 2 141.6(4) ?
    F5A K1 F9 . 2 105.5(3) ?
    F9 K1 F9 . 2 92.34(12) ?
    F5A K1 F3A 2 2 47.0(4) ?
    F5A K1 F3A . 2 128.2(4) ?
    F9 K1 F3A . 2 70.8(3) ?
    F9 K1 F3A 2 2 112.8(3) ?
    F5A K1 F3A 2 . 128.2(4) ?
    F5A K1 F3A . . 47.0(4) ?
    F9 K1 F3A . . 112.8(3) ?
    F9 K1 F3A 2 . 70.8(3) ?
    F3A K1 F3A 2 . 175.2(5) ?
    F5A K1 F3 2 . 125.3(3) ?
    F5A K1 F3 . . 45.2(3) ?
    F9 K1 F3 . . 110.65(9) ?
    F9 K1 F3 2 . 76.28(14) ?
    F3A K1 F3 2 . 170.9(3) ?
    F3A K1 F3 . . 6.1(3) ?
    F5A K1 F3 2 2 45.2(3) ?
    F5A K1 F3 . 2 125.3(3) ?
    F9 K1 F3 . 2 76.28(14) ?
    F9 K1 F3 2 2 110.65(9) ?
    F3A K1 F3 2 2 6.1(3) ?
    F3A K1 F3 . 2 170.9(3) ?
    F3 K1 F3 . 2 170.4(2) ?
    F5A K1 F7 2 2 95.2(4) ?
    F5A K1 F7 . 2 96.6(4) ?
    F9 K1 F7 . 2 119.74(7) ?
    F9 K1 F7 2 2 46.87(6) ?
    F3A K1 F7 2 2 85.8(3) ?
    F3A K1 F7 . 2 94.8(3) ?
    F3 K1 F7 . 2 100.69(13) ?
    F3 K1 F7 2 2 80.62(12) ?
    F5A K1 F7 2 . 96.6(4) ?
    F5A K1 F7 . . 95.2(4) ?
    F9 K1 F7 . . 46.86(6) ?
    F9 K1 F7 2 . 119.74(7) ?
    F3A K1 F7 2 . 94.8(3) ?
    F3A K1 F7 . . 85.8(3) ?
    F3 K1 F7 . . 80.62(12) ?
    F3 K1 F7 2 . 100.69(13) ?
    F7 K1 F7 2 . 164.42(9) ?
    F5A K1 F5 2 . 79.9(2) ?
    F5A K1 F5 . . 7.7(3) ?
    F9 K1 F5 . . 134.50(12) ?
    F9 K1 F5 2 . 111.32(10) ?
    F3A K1 F5 2 . 126.9(3) ?
    F3A K1 F5 . . 48.3(3) ?
    F3 K1 F5 . . 45.51(12) ?
    F3 K1 F5 2 . 124.94(13) ?
    F7 K1 F5 2 . 104.25(12) ?
    F7 K1 F5 . . 87.83(12) ?
    F5A K1 F5 2 2 7.7(3) ?
    F5A K1 F5 . 2 79.9(2) ?
    F9 K1 F5 . 2 111.32(10) ?
    F9 K1 F5 2 2 134.51(12) ?
    F3A K1 F5 2 2 48.3(3) ?
    F3A K1 F5 . 2 126.9(3) ?
    F3 K1 F5 . 2 124.94(13) ?
    F3 K1 F5 2 2 45.51(12) ?
    F7 K1 F5 2 2 87.83(12) ?
    F7 K1 F5 . 2 104.25(12) ?
    F5 K1 F5 . 2 79.54(13) ?
    F5A P1 F6A . . 110.1(11) ?
    F5A P1 F2 . . 168.8(7) ?
    F6A P1 F2 . . 81.1(8) ?
    F5A P1 F4 . . 86.8(6) ?
    F6A P1 F4 . . 97.7(7) ?
    F2 P1 F4 . . 90.4(4) ?
    F5A P1 F1 . . 74.8(7) ?
    F6A P1 F1 . . 171.4(7) ?
    F2 P1 F1 . . 94.3(4) ?
    F4 P1 F1 . . 89.6(3) ?
    F5A P1 F3A . . 94.3(7) ?
    F6A P1 F3A . . 89.5(8) ?
    F2 P1 F3A . . 87.0(6) ?
    F4 P1 F3A . . 171.9(6) ?
    F1 P1 F3A . . 83.0(6) ?
    F5A P1 F3 . . 90.2(6) ?
    F6A P1 F3 . . 81.6(7) ?
    F2 P1 F3 . . 93.0(4) ?
    F4 P1 F3 . . 176.4(4) ?
    F1 P1 F3 . . 91.4(2) ?
    F5A P1 F1A . . 85.1(8) ?
    F6A P1 F1A . . 164.8(11) ?
    F2 P1 F1A . . 83.9(8) ?
    F4 P1 F1A . . 83.9(8) ?
    F3A P1 F1A . . 88.1(8) ?
    F3 P1 F1A . . 97.7(8) ?
    F6A P1 F5 . . 96.8(8) ?
    F2 P1 F5 . . 177.9(3) ?
    F4 P1 F5 . . 89.7(3) ?
    F1 P1 F5 . . 87.8(3) ?
    F3A P1 F5 . . 93.2(5) ?
    F3 P1 F5 . . 86.9(3) ?
    F1A P1 F5 . . 98.3(7) ?
    F5A P1 F6 . . 100.3(8) ?
    F2 P1 F6 . . 90.6(4) ?
    F4 P1 F6 . . 90.4(3) ?
    F1 P1 F6 . . 175.1(4) ?
    F3A P1 F6 . . 97.3(5) ?
    F3 P1 F6 . . 88.3(2) ?
    F1A P1 F6 . . 172.0(8) ?
    F5 P1 F6 . . 87.3(3) ?
    F5A P1 F4A . . 92.6(7) ?
    F6A P1 F4A . . 93.2(8) ?
    F2 P1 F4A . . 85.2(5) ?
    F1 P1 F4A . . 93.6(6) ?
    F3A P1 F4A . . 171.2(7) ?
    F3 P1 F4A . . 174.7(6) ?
    F1A P1 F4A . . 87.1(9) ?
    F5 P1 F4A . . 94.8(4) ?
    F6 P1 F4A . . 86.8(6) ?
    F5A P1 F2A . . 171.1(9) ?
    F6A P1 F2A . . 78.8(8) ?
    F4 P1 F2A . . 90.8(5) ?
    F1 P1 F2A . . 96.6(6) ?
    F3A P1 F2A . . 86.9(6) ?
    F3 P1 F2A . . 92.5(5) ?
    F1A P1 F2A . . 86.2(8) ?
    F5 P1 F2A . . 175.6(5) ?
    F6 P1 F2A . . 88.3(5) ?
    F4A P1 F2A . . 85.4(6) ?
    P1 F1 K1 . . 97.5(2) ?
    P1 F3 K1 . . 101.7(2) ?
    P1 F5 K1 . . 99.30(19) ?
    P1 F1A K1 . . 85.7(9) ?
    P1 F3A K1 . . 102.8(6) ?
    P1 F5A K1 . . 108.9(7) ?
    F7 P2 F7 . 5 180.0 ?
    F7 P2 F8 . . 91.64(14) ?
    F7 P2 F8 5 . 88.36(14) ?
    F7 P2 F8 . 5 88.36(14) ?
    F7 P2 F8 5 5 91.64(14) ?
    F8 P2 F8 . 5 180.0 ?
    F7 P2 F9 . . 89.64(12) ?
    F7 P2 F9 5 . 90.36(12) ?
    F8 P2 F9 . . 91.02(13) ?
    F8 P2 F9 5 . 88.99(13) ?
    F7 P2 F9 . 5 90.36(12) ?
    F7 P2 F9 5 5 89.64(12) ?
    F8 P2 F9 . 5 88.98(13) ?
    F8 P2 F9 5 5 91.02(13) ?
    F9 P2 F9 . 5 179.9990(10)
                            ?
    F7 P2 K1 . 5 126.84(8) ?
    F7 P2 K1 5 5 53.16(8) ?
    F8 P2 K1 . 5 57.49(9) ?
    F8 P2 K1 5 5 122.51(9) ?
    F9 P2 K1 . 5 128.37(7) ?
    F9 P2 K1 5 5 51.63(7) ?
    F7 P2 K1 . . 53.16(8) ?
    F7 P2 K1 5 . 126.84(8) ?
    F8 P2 K1 . . 122.51(9) ?
    F8 P2 K1 5 . 57.49(9) ?
    F9 P2 K1 . . 51.63(7) ?
    F9 P2 K1 5 . 128.37(7) ?
    K1 P2 K1 5 . 180.0 ?
    P2 F7 K1 . . 100.34(11) ?
    P2 F8 K1 . 5 95.64(11) ?
    P2 F9 K1 . . 101.77(9) ?
loop_
    _geom_torsion_atom_site_label_1
    _geom_torsion_atom_site_label_2
    _geom_torsion_atom_site_label_3
    _geom_torsion_atom_site_label_4
    _geom_torsion_site_symmetry_1
    _geom_torsion_site_symmetry_2
    _geom_torsion_site_symmetry_3
    _geom_torsion_site_symmetry_4
    _geom_torsion
    _geom_torsion_publ_flag
    C3 N2 C1 N1 . . . . 0.4(2) ?
    C4 N2 C1 N1 . . . . 174.6(2) ?
    C3 N2 C1 Ag1 . . . . -178.37(16) ?
    C4 N2 C1 Ag1 . . . . -4.2(3) ?
    C2 N1 C1 N2 . . . . -0.5(2) ?
    C11 N1 C1 N2 . . . . -179.7(2) ?
    C2 N1 C1 Ag1 . . . . 178.26(16) ?
    C11 N1 C1 Ag1 . . . . -1.0(3) ?
    C1 N1 C2 C3 . . . . 0.4(3) ?
    C11 N1 C2 C3 . . . . 179.6(2) ?
    N1 C2 C3 N2 . . . . -0.1(3) ?
    C1 N2 C3 C2 . . . . -0.2(3) ?
    C4 N2 C3 C2 . . . . -174.3(2) ?
    C1 N2 C4 C5 . . . . -79.8(3) ?
    C3 N2 C4 C5 . . . . 93.6(3) ?
    N2 C4 C5 C6 . . . . -48.9(3) ?
    N2 C4 C5 C10 . . . . 132.3(2) ?
    C10 C5 C6 C7 . . . . 0.8(5) ?
    C4 C5 C6 C7 . . . . -178.1(3) ?
    C5 C6 C7 C8 . . . . 0.6(6) ?
    C6 C7 C8 C9 . . . . -1.4(6) ?
    C7 C8 C9 C10 . . . . 0.7(6) ?
    C6 C5 C10 C9 . . . . -1.4(4) ?
    C4 C5 C10 C9 . . . . 177.5(3) ?
    C8 C9 C10 C5 . . . . 0.7(5) ?
    C13 N3 C12 N4 . . . . -0.6(3) ?
    C22 N3 C12 N4 . . . . 177.7(2) ?
    C13 N3 C12 Ag1 . . . . 172.52(16) ?
    C22 N3 C12 Ag1 . . . . -9.2(3) ?
    C14 N4 C12 N3 . . . . 0.1(3) ?
    C15 N4 C12 N3 . . . . -175.1(2) ?
    C14 N4 C12 Ag1 . . . . -172.17(18) ?
    C15 N4 C12 Ag1 . . . . 12.6(3) ?
    C12 N3 C13 C14 . . . . 0.8(3) ?
    C22 N3 C13 C14 . . . . -177.4(2) ?
    N3 C13 C14 N4 . . . . -0.7(3) ?
    C12 N4 C14 C13 . . . . 0.4(3) ?
    C15 N4 C14 C13 . . . . 175.7(2) ?
    C12 N4 C15 C16 . . . . 105.0(3) ?
    C14 N4 C15 C16 . . . . -69.7(3) ?
    N4 C15 C16 C21 . . . . -82.8(3) ?
    N4 C15 C16 C17 . . . . 97.3(3) ?
    C21 C16 C17 C18 . . . . 1.0(4) ?
    C15 C16 C17 C18 . . . . -179.0(3) ?
    C16 C17 C18 C19 . . . . -1.4(4) ?
    C17 C18 C19 C20 . . . . 1.3(5) ?
    C18 C19 C20 C21 . . . . -0.8(4) ?
    C17 C16 C21 C20 . . . . -0.6(4) ?
    C15 C16 C21 C20 . . . . 179.5(2) ?
    C19 C20 C21 C16 . . . . 0.4(4) ?
    F5A P1 F1 K1 . . . . 49.5(6) ?
    F2 P1 F1 K1 . . . . -133.3(3) ?
    F4 P1 F1 K1 . . . . 136.3(3) ?
    F3A P1 F1 K1 . . . . -46.9(5) ?
    F3 P1 F1 K1 . . . . -40.2(3) ?
    F1A P1 F1 K1 . . . . -162(4) ?
    F5 P1 F1 K1 . . . . 46.6(2) ?
    F4A P1 F1 K1 . . . . 141.2(4) ?
    F2A P1 F1 K1 . . . . -133.0(5) ?
    F5A K1 F1 P1 2 . . . -99.2(5) ?
    F5A K1 F1 P1 . . . . -38.6(5) ?
    F9 K1 F1 P1 . . . . 67.2(4) ?
    F9 K1 F1 P1 2 . . . 119.6(3) ?
    F3A K1 F1 P1 2 . . . -137.2(5) ?
    F3A K1 F1 P1 . . . . 37.1(5) ?
    F3 K1 F1 P1 . . . . 30.2(3) ?
    F3 K1 F1 P1 2 . . . -139.1(2) ?
    F7 K1 F1 P1 2 . . . 170.3(3) ?
    F7 K1 F1 P1 . . . . 6.3(4) ?
    F5 K1 F1 P1 . . . . -35.15(18) ?
    F5 K1 F1 P1 2 . . . -104.8(3) ?
    F5A P1 F3 K1 . . . . -32.0(8) ?
    F6A P1 F3 K1 . . . . -142.3(6) ?
    F2 P1 F3 K1 . . . . 137.2(4) ?
    F1 P1 F3 K1 . . . . 42.8(4) ?
    F3A P1 F3 K1 . . . . 81(3) ?
    F1A P1 F3 K1 . . . . 53.0(8) ?
    F5 P1 F3 K1 . . . . -44.9(3) ?
    F6 P1 F3 K1 . . . . -132.3(2) ?
    F2A P1 F3 K1 . . . . 139.5(5) ?
    F5A K1 F3 P1 2 . . . 38.3(4) ?
    F5A K1 F3 P1 . . . . 22.8(6) ?
    F9 K1 F3 P1 . . . . 166.4(2) ?
    F9 K1 F3 P1 2 . . . -106.3(3) ?
    F3A K1 F3 P1 . . . . -82(3) ?
    F7 K1 F3 P1 2 . . . -65.9(3) ?
    F7 K1 F3 P1 . . . . 129.8(3) ?
    F5 K1 F3 P1 . . . . 33.6(3) ?
    F5 K1 F3 P1 2 . . . 28.9(3) ?
    F5A P1 F5 K1 . . . . -61(3) ?
    F6A P1 F5 K1 . . . . 124.6(7) ?
    F4 P1 F5 K1 . . . . -137.7(3) ?
    F1 P1 F5 K1 . . . . -48.1(2) ?
    F3A P1 F5 K1 . . . . 34.7(6) ?
    F3 P1 F5 K1 . . . . 43.5(3) ?
    F1A P1 F5 K1 . . . . -53.8(8) ?
    F6 P1 F5 K1 . . . . 131.9(3) ?
    F4A P1 F5 K1 . . . . -141.6(6) ?
    F5A K1 F5 P1 2 . . . 150.9(5) ?
    F5A K1 F5 P1 . . . . 51(2) ?
    F9 K1 F5 P1 . . . . -107.2(2) ?
    F9 K1 F5 P1 2 . . . 9.2(2) ?
    F3A K1 F5 P1 2 . . . 153.6(4) ?
    F3A K1 F5 P1 . . . . -25.6(5) ?
    F3 K1 F5 P1 . . . . -33.0(2) ?
    F3 K1 F5 P1 2 . . . 146.5(2) ?
    F7 K1 F5 P1 2 . . . 58.1(2) ?
    F7 K1 F5 P1 . . . . -112.0(2) ?
    F5 K1 F5 P1 2 . . . 143.1(3) ?
    F5A P1 F1A K1 . . . . 46.5(6) ?
    F6A P1 F1A K1 . . . . -129(4) ?
    F2 P1 F1A K1 . . . . -135.1(5) ?
    F4 P1 F1A K1 . . . . 133.8(4) ?
    F1 P1 F1A K1 . . . . 16(4) ?
    F3A P1 F1A K1 . . . . -48.0(5) ?
    F3 P1 F1A K1 . . . . -43.0(4) ?
    F5 P1 F1A K1 . . . . 45.0(4) ?
    F4A P1 F1A K1 . . . . 139.4(5) ?
    F2A P1 F1A K1 . . . . -135.0(6) ?
    F5A K1 F1A P1 2 . . . -95.8(7) ?
    F5A K1 F1A P1 . . . . -36.6(6) ?
    F9 K1 F1A P1 . . . . 72.8(10) ?
    F9 K1 F1A P1 2 . . . 123.3(7) ?
    F3A K1 F1A P1 2 . . . -135.3(6) ?
    F3A K1 F1A P1 . . . . 38.8(6) ?
    F3 K1 F1A P1 . . . . 32.0(4) ?
    F3 K1 F1A P1 2 . . . -136.9(5) ?
    F7 K1 F1A P1 2 . . . 174.7(8) ?
    F7 K1 F1A P1 . . . . 11.1(9) ?
    F5 K1 F1A P1 . . . . -32.8(4) ?
    F5 K1 F1A P1 2 . . . -101.3(7) ?
    F5A P1 F3A K1 . . . . -23.0(10) ?
    F6A P1 F3A K1 . . . . -133.1(7) ?
    F2 P1 F3A K1 . . . . 145.8(6) ?
    F1 P1 F3A K1 . . . . 51.1(6) ?
    F3 P1 F3A K1 . . . . -90(3) ?
    F1A P1 F3A K1 . . . . 61.9(9) ?
    F5 P1 F3A K1 . . . . -36.3(6) ?
    F6 P1 F3A K1 . . . . -124.0(4) ?
    F2A P1 F3A K1 . . . . 148.1(7) ?
    F5A K1 F3A P1 2 . . . 22.0(8) ?
    F5A K1 F3A P1 . . . . 16.0(7) ?
    F9 K1 F3A P1 . . . . 156.4(5) ?
    F9 K1 F3A P1 2 . . . -119.4(7) ?
    F3 K1 F3A P1 . . . . 86(3) ?
    F7 K1 F3A P1 2 . . . -78.5(6) ?
    F7 K1 F3A P1 . . . . 117.1(6) ?
    F5 K1 F3A P1 . . . . 26.3(5) ?
    F5 K1 F3A P1 2 . . . 12.4(8) ?
    F6A P1 F5A K1 . . . . 115.1(10) ?
    F2 P1 F5A K1 . . . . -72(3) ?
    F4 P1 F5A K1 . . . . -147.9(7) ?
    F1 P1 F5A K1 . . . . -57.5(6) ?
    F3A P1 F5A K1 . . . . 24.0(10) ?
    F3 P1 F5A K1 . . . . 34.0(7) ?
    F1A P1 F5A K1 . . . . -63.7(11) ?
    F5 P1 F5A K1 . . . . 109(3) ?
    F6 P1 F5A K1 . . . . 122.2(7) ?
    F4A P1 F5A K1 . . . . -150.6(8) ?
    F5A K1 F5A P1 2 . . . 166.3(13) ?
    F9 K1 F5A P1 . . . . -89.6(10) ?
    F9 K1 F5A P1 2 . . . 25.1(9) ?
    F3A K1 F5A P1 2 . . . 162.0(8) ?
    F3 K1 F5A P1 . . . . -26.5(6) ?
    F3 K1 F5A P1 2 . . . 155.2(7) ?
    F7 K1 F5A P1 2 . . . 72.1(9) ?
    F7 K1 F5A P1 . . . . -97.8(9) ?
    F5 K1 F5A P1 . . . . -115(3) ?
    F5 K1 F5A P1 2 . . . 158.7(10) ?
    F5A K1 P2 F7 2 . . . 50.6(3) ?
    F5A K1 P2 F7 . . . . -41.6(4) ?
    F9 K1 P2 F7 . . . . 125.66(18) ?
    F9 K1 P2 F7 2 . . . -152.39(13) ?
    F3A K1 P2 F7 2 . . . 94.2(3) ?
    F3A K1 P2 F7 . . . . -81.8(3) ?
    F3 K1 P2 F7 . . . . -76.70(18) ?
    F3 K1 P2 F7 2 . . . 95.36(15) ?
    F7 K1 P2 F7 2 . . . -178.38(4) ?
    F5 K1 P2 F7 . . . . -36.96(14) ?
    F5 K1 P2 F7 2 . . . 52.71(15) ?
    F5A K1 P2 F7 2 . . 5 -129.4(3) ?
    F5A K1 P2 F7 . . . 5 138.4(4) ?
    F9 K1 P2 F7 . . . 5 -54.34(18) ?
    F9 K1 P2 F7 2 . . 5 27.61(13) ?
    F3A K1 P2 F7 2 . . 5 -85.8(3) ?
    F3A K1 P2 F7 . . . 5 98.2(3) ?
    F3 K1 P2 F7 . . . 5 103.30(18) ?
    F3 K1 P2 F7 2 . . 5 -84.64(15) ?
    F7 K1 P2 F7 2 . . 5 1.62(4) ?
    F7 K1 P2 F7 . . . 5 180.0 ?
    F5 K1 P2 F7 . . . 5 143.03(14) ?
    F5 K1 P2 F7 2 . . 5 -127.29(15) ?
    F5A K1 P2 F8 2 . . . -13.6(3) ?
    F5A K1 P2 F8 . . . . -105.8(4) ?
    F9 K1 P2 F8 . . . . 61.46(18) ?
    F3A K1 P2 F8 2 . . . 30.0(3) ?
    F3A K1 P2 F8 . . . . -146.0(3) ?
    F3 K1 P2 F8 . . . . -140.91(18) ?
    F3 K1 P2 F8 2 . . . 31.15(15) ?
    F7 K1 P2 F8 2 . . . 117.41(15) ?
    F7 K1 P2 F8 . . . . -64.20(17) ?
    F5 K1 P2 F8 . . . . -101.17(15) ?
    F5 K1 P2 F8 2 . . . -11.50(15) ?
    F5A K1 P2 F8 2 . . 5 166.4(3) ?
    F5A K1 P2 F8 . . . 5 74.2(4) ?
    F9 K1 P2 F8 . . . 5 -118.54(18) ?
    F9 K1 P2 F8 2 . . 5 -36.60(13) ?
    F3A K1 P2 F8 2 . . 5 -150.0(3) ?
    F3A K1 P2 F8 . . . 5 34.0(3) ?
    F3 K1 P2 F8 . . . 5 39.09(18) ?
    F3 K1 P2 F8 2 . . 5 -148.85(15) ?
    F7 K1 P2 F8 2 . . 5 -62.59(15) ?
    F7 K1 P2 F8 . . . 5 115.79(17) ?
    F5 K1 P2 F8 . . . 5 78.83(15) ?
    F5 K1 P2 F8 2 . . 5 168.50(15) ?
    F5A K1 P2 F9 . . . . -167.2(4) ?
    F9 K1 P2 F9 2 . . . 81.94(16) ?
    F3A K1 P2 F9 2 . . . -31.5(3) ?
    F3A K1 P2 F9 . . . . 152.5(3) ?
    F3 K1 P2 F9 . . . . 157.63(19) ?
    F3 K1 P2 F9 2 . . . -30.31(15) ?
    F7 K1 P2 F9 2 . . . 55.95(15) ?
    F7 K1 P2 F9 . . . . -125.66(18) ?
    F5 K1 P2 F9 . . . . -162.63(15) ?
    F5 K1 P2 F9 2 . . . -72.96(16) ?
    F5A K1 P2 F9 2 . . 5 105.0(3) ?
    F5A K1 P2 F9 . . . 5 12.8(4) ?
    F9 K1 P2 F9 . . . 5 180.0 ?
    F9 K1 P2 F9 2 . . 5 -98.06(16) ?
    F3A K1 P2 F9 2 . . 5 148.5(3) ?
    F3A K1 P2 F9 . . . 5 -27.5(3) ?
    F3 K1 P2 F9 . . . 5 -22.37(19) ?
    F3 K1 P2 F9 2 . . 5 149.69(15) ?
    F7 K1 P2 F9 2 . . 5 -124.05(15) ?
    F7 K1 P2 F9 . . . 5 54.33(18) ?
    F5 K1 P2 F9 . . . 5 17.37(15) ?
    F5 K1 P2 F9 2 . . 5 107.04(16) ?
    F8 P2 F7 K1 . . . . 130.58(12) ?
    F8 P2 F7 K1 5 . . . -49.43(12) ?
    F9 P2 F7 K1 . . . . 39.57(12) ?
    F9 P2 F7 K1 5 . . . -140.43(12) ?
    K1 P2 F7 K1 5 . . . 180.0 ?
    F5A K1 F7 P2 2 . . . -135.0(3) ?
    F5A K1 F7 P2 . . . . 143.2(3) ?
    F9 K1 F7 P2 . . . . -29.90(10) ?
    F9 K1 F7 P2 2 . . . 32.02(15) ?
    F3A K1 F7 P2 2 . . . -87.7(3) ?
    F3A K1 F7 P2 . . . . 97.1(3) ?
    F3 K1 F7 P2 . . . . 100.23(16) ?
    F3 K1 F7 P2 2 . . . -89.39(15) ?
    F7 K1 F7 P2 2 . . . 4.04(10) ?
    F5 K1 F7 P2 . . . . 145.43(13) ?
    F5 K1 F7 P2 2 . . . -135.93(12) ?
    F7 P2 F8 K1 . . . 5 133.87(11) ?
    F7 P2 F8 K1 5 . . 5 -46.13(11) ?
    F9 P2 F8 K1 . . . 5 -136.46(11) ?
    F9 P2 F8 K1 5 . . 5 43.54(11) ?
    K1 P2 F8 K1 . . . 5 180.0 ?
    F7 P2 F9 K1 . . . . -40.56(13) ?
    F7 P2 F9 K1 5 . . . 139.44(13) ?
    F8 P2 F9 K1 . . . . -132.19(13) ?
    F8 P2 F9 K1 5 . . . 47.81(13) ?
    K1 P2 F9 K1 5 . . . 180.0 ?
    F5A K1 F9 P2 2 . . . 114.3(4) ?
    F5A K1 F9 P2 . . . . 18.6(5) ?
    F9 K1 F9 P2 2 . . . -100.15(13) ?
    F3A K1 F9 P2 2 . . . 146.5(3) ?
    F3A K1 F9 P2 . . . . -30.1(3) ?
    F3 K1 F9 P2 . . . . -23.9(2) ?
    F3 K1 F9 P2 2 . . . 149.16(15) ?
    F7 K1 F9 P2 2 . . . -140.27(11) ?
    F7 K1 F9 P2 . . . . 29.79(10) ?
    F5 K1 F9 P2 . . . . 23.24(19) ?
loop_
    _geom_hbond_atom_site_label_D
    _geom_hbond_atom_site_label_H
    _geom_hbond_atom_site_label_A
    _geom_hbond_site_symmetry_A
    _geom_hbond_distance_DH
    _geom_hbond_distance_HA
    _geom_hbond_distance_DA
    _geom_hbond_angle_DHA
    _geom_hbond_publ_flag
    C14 H14A F1 7_556 0.93 2.45 3.285(5) 149 yes
    C15 H15A F6 . 0.97 2.51 3.204(5) 129 yes
    C15 H15B F4 7_556 0.97 2.51 3.415(7) 156 yes
    C22 H22A F6 7_555 0.96 2.42 3.171(5) 135 yes
