# Supplementary material for: Potassium bis­[bis­(1-benzyl-3-methyl­imidazolium)silver(I)] tris­(hexa­fluoridophosphate)
Source: Acta Crystallogr Sect E Struct Rep Online. 2010 Dec 18;67(Pt 1):m97–8. doi: 10.1107/S1600536810051925 (PMC3050194; doi:10.1107/S1600536810051925)
Supplement: Supplementary file 2 [file e-67-00m97-Isup2.hkl]

# 
# h,k,l, Fc-squared, Fo-squared, sigma(Fo-squared) and status flag 
# 
data_I
_shelx_title ' ka1agam in C2/c  (100K)' 
_shelx_refln_list_code          4 
_shelx_F_calc_maximum      606.92 
_exptl_crystal_F_000      2752.00 
_reflns_d_resolution_high  0.7107 
 
loop_ 
 _symmetry_equiv_pos_as_xyz 
 'x, y, z' 
 '-x, y, -z+1/2' 
 'x+1/2, y+1/2, z' 
 '-x+1/2, y+1/2, -z+1/2' 
 '-x, -y, -z' 
 'x, -y, z-1/2' 
 '-x+1/2, -y+1/2, -z' 
 'x+1/2, -y+1/2, z-1/2' 
 
_cell_length_a    19.9172 
_cell_length_b    23.0465 
_cell_length_c    11.5787 
_cell_angle_alpha  90.000 
_cell_angle_beta  103.108 
_cell_angle_gamma  90.000 
 
_shelx_F_squared_multiplier     1.000 
 
loop_ 
 _refln_index_h 
 _refln_index_k 
 _refln_index_l 
 _refln_F_squared_calc 
 _refln_F_squared_meas 
 _refln_F_squared_sigma 
 _refln_observed_status 
   2   0   0    71200.41    73512.01   3073.89 o 
   4   0   0        0.79       53.21     16.70 o 
   6   0   0    38256.93    43098.01   4887.29 o 
   8   0   0    33882.59    36630.02   1099.26 o 
  10   0   0    59191.33    64442.55   1329.88 o 
  12   0   0     1121.17     1024.19     25.67 o 
  14   0   0     5982.62     6474.86    241.10 o 
  16   0   0    27731.31    29317.23    552.14 o 
  18   0   0        5.94       22.25     17.98 o 
  20   0   0      432.85      339.92     26.96 o 
  22   0   0    12193.28    11736.40    260.82 o 
  24   0   0     1899.32     1988.99     71.13 o 
  26   0   0     1161.56     1184.21     56.28 o 
   1   1   0    33079.92    39465.54   2087.23 o 
   3   1   0    20724.01    22395.34    795.66 o 
   5   1   0     1112.97     1402.59     54.77 o 
   7   1   0     1032.36      947.91     26.81 o 
   9   1   0    18558.39    20013.79    326.06 o 
  11   1   0     1626.92     1757.40     39.49 o 
  13   1   0    47837.24    49429.92    642.89 o 
  15   1   0     1723.12     1907.47     32.41 o 
  17   1   0      132.65      125.05      9.70 o 
  19   1   0    18339.73    19012.49    290.16 o 
  21   1   0       51.59       48.20     10.01 o 
  23   1   0      657.24      630.44     21.00 o 
  25   1   0     1215.41     1178.03     38.83 o 
  27   1   0       39.89      -28.63     14.31 o 
   0   2   0    34876.41    40884.63   3132.01 o 
   2   2   0    44334.81    51356.00   1817.80 o 
   4   2   0   102022.93   119642.73   4379.36 o 
   6   2   0     3390.32     3562.72    119.47 o 
   8   2   0    23543.45    22736.33    430.60 o 
  10   2   0     5415.00     5516.46     83.80 o 
  12   2   0      169.62      177.09     14.17 o 
  14   2   0    35750.00    37056.42    510.91 o 
  16   2   0     1048.76     1281.97     32.92 o 
  18   2   0    15105.90    15926.07    220.92 o 
  20   2   0     1938.13     1918.58     38.37 o 
  22   2   0     1087.37     1195.87     31.22 o 
  24   2   0     2845.94     3094.69     72.16 o 
  26   2   0      163.95      168.28     18.38 o 
   1   3   0    12507.93      103.93   7533.05 o 
   3   3   0    87577.73   101766.10   3772.52 o 
   5   3   0   229515.95   243782.66  11543.32 o 
   7   3   0     6851.98     7227.90    260.25 o 
   9   3   0    65198.07    69052.42    984.19 o 
  11   3   0     1781.47     1301.60     23.10 o 
  13   3   0    19878.20    19544.29    275.44 o 
  15   3   0    19795.27    20053.69    292.47 o 
  17   3   0    17827.43    18877.43    260.74 o 
  19   3   0    18340.84    19277.12    297.24 o 
  21   3   0    12760.13    13144.02    213.96 o 
  23   3   0      169.87      265.35     16.84 o 
  25   3   0     2630.03     2750.23     66.35 o 
  27   3   0     5652.35     5495.43    132.22 o 
   2   4   0    15935.13    18774.65    669.75 o 
   4   4   0    54354.12    63228.31   2261.85 o 
   6   4   0     3061.97     3054.10     80.62 o 
   8   4   0    11017.24    10292.45    179.80 o 
  10   4   0     4683.07     4864.79     73.20 o 
  12   4   0     6436.39     7308.96    149.00 o 
  14   4   0      197.48      178.37      8.59 o 
  16   4   0     8673.77     9263.18    128.97 o 
  18   4   0      330.71      323.10     12.18 o 
  20   4   0      198.51      252.83     13.66 o 
  22   4   0      858.62      817.24     24.78 o 
  24   4   0       43.17       10.51     13.07 o 
  26   4   0       17.46       45.37     18.06 o 
   1   5   0      556.08      831.77    108.14 o 
   3   5   0   162593.63   181441.31   6432.40 o 
   5   5   0   212779.67   229629.95   8200.15 o 
   7   5   0      862.67      677.41     42.46 o 
   9   5   0     1015.09      908.12     37.52 o 
  11   5   0     5436.11     6138.52    136.58 o 
  13   5   0    10052.67    10197.07    139.16 o 
  15   5   0     6819.21     7022.60    100.28 o 
  17   5   0     2466.29     2768.15     43.20 o 
  19   5   0    20202.46    20072.55    320.41 o 
  21   5   0     2235.45     2411.42     49.17 o 
  23   5   0      203.02      156.07     14.36 o 
  25   5   0     2417.20     2190.18     56.52 o 
   0   6   0   301186.47   339282.25  25957.50 o 
   2   6   0     5595.70     5567.55    287.41 o 
   4   6   0     8277.98     8373.87    304.16 o 
   6   6   0     1388.35     1771.27     43.50 o 
   8   6   0   152742.66   167109.47   2741.90 o 
  10   6   0     7638.28     8360.12    130.91 o 
  12   6   0     4906.40     5223.08     70.55 o 
  14   6   0    23475.97    24191.61    324.34 o 
  16   6   0     4297.79     4560.84     65.52 o 
  18   6   0     1199.04     1256.37     28.65 o 
  20   6   0      219.88      138.12     11.65 o 
  22   6   0      357.04      352.98     16.80 o 
  24   6   0     1965.52     2003.27     50.29 o 
  26   6   0      479.82      393.72     23.66 o 
   1   7   0      562.33      365.38     79.45 o 
   3   7   0     5772.70     4998.76    207.70 o 
   5   7   0     4610.90     5976.19    125.81 o 
   7   7   0      172.28      204.63      8.40 o 
   9   7   0    38487.68    42422.00    598.67 o 
  11   7   0      111.39      223.53     22.88 o 
  13   7   0      380.27      246.30     12.11 o 
  15   7   0      975.55      892.36     19.21 o 
  17   7   0      396.70      400.63     24.11 o 
  19   7   0      639.25      608.74     20.53 o 
  21   7   0      287.45      245.06     14.45 o 
  23   7   0       61.06       95.47     13.17 o 
  25   7   0        2.28        6.30     14.11 o 
   0   8   0   107427.77   123351.55   6174.22 o 
   2   8   0    50684.32    56231.63   1276.69 o 
   4   8   0     1397.50     1319.96     30.66 o 
   6   8   0    48844.83    50872.39    922.56 o 
   8   8   0    81427.79    86367.95   1299.28 o 
  10   8   0   114903.93   115852.91   1997.94 o 
  12   8   0     2526.47     2936.20     67.43 o 
  14   8   0     8892.74     9197.29    131.19 o 
  16   8   0      813.99      899.50     33.30 o 
  18   8   0     8418.99     8553.67    140.48 o 
  20   8   0      420.45      335.55     16.10 o 
  22   8   0     7176.47     7434.31    129.21 o 
  24   8   0    11063.31    10844.18    203.32 o 
  26   8   0     1689.94     1526.60     49.25 o 
   1   9   0     4508.44     5060.68     86.13 o 
   3   9   0      644.27      999.74     21.94 o 
   5   9   0     4905.10     5317.59     92.96 o 
   7   9   0      177.72      108.58     14.18 o 
   9   9   0     7602.23     7397.97    114.74 o 
  11   9   0     2097.57     2088.11     40.52 o 
  13   9   0     3271.11     3675.73     84.30 o 
  15   9   0     3488.73     3281.31     49.82 o 
  17   9   0     9928.12    10615.54    160.04 o 
  19   9   0     1654.75     1647.55     37.03 o 
  21   9   0     1700.30     1706.03     39.06 o 
  23   9   0        5.07       33.92     13.41 o 
  25   9   0     1748.15     1582.94     44.10 o 
   0  10   0    77420.30    86197.37   2019.21 o 
   2  10   0     3569.47     3646.52     61.22 o 
   4  10   0     2381.15     1881.80     36.08 o 
   6  10   0     7989.96    10104.15    194.59 o 
   8  10   0    22699.68    22941.51    364.49 o 
  10  10   0    18751.19    20455.95    283.41 o 
  12  10   0       26.22       55.86      6.24 o 
  14  10   0     1560.41     1771.41     54.78 o 
  16  10   0    15370.77    16193.10    224.41 o 
  18  10   0      382.45      371.37     15.91 o 
  20  10   0      697.22      724.29     24.22 o 
  22  10   0     6910.78     6689.14    123.37 o 
  24  10   0     4603.24     4666.21     96.14 o 
   1  11   0    10087.24    11607.87    196.39 o 
   3  11   0    84773.09    87876.99   1552.30 o 
   5  11   0    38440.16    38507.61    618.70 o 
   7  11   0     1542.31     1928.70     63.56 o 
   9  11   0    17144.82    16489.34    246.25 o 
  11  11   0    19958.89    19584.10    282.93 o 
  13  11   0    32527.70    33222.79    447.17 o 
  15  11   0       73.16      148.34     18.65 o 
  17  11   0     2585.16     2713.65     52.19 o 
  19  11   0    23824.08    23324.94    382.49 o 
  21  11   0       14.61       19.50     10.67 o 
  23  11   0     1964.73     1943.43     49.28 o 
  25  11   0     1693.66     1653.27     45.97 o 
   0  12   0    24649.27    25780.33    762.95 o 
   2  12   0    12375.71    13576.26    226.16 o 
   4  12   0      993.49      981.14     22.78 o 
   6  12   0    11631.17    13335.92    216.34 o 
   8  12   0       66.95       14.67      4.68 o 
  10  12   0     3234.32     3554.50     57.54 o 
  12  12   0     1306.55     1325.99     26.19 o 
  14  12   0    20940.67    21841.80    310.11 o 
  16  12   0       87.89       78.77     10.10 o 
  18  12   0     3584.64     3322.62     62.97 o 
  20  12   0       62.34       51.13     11.21 o 
  22  12   0       67.62       86.97     13.52 o 
  24  12   0      727.61      617.20     30.34 o 
   1  13   0    74197.77    82665.20   1313.90 o 
   3  13   0    18524.68    18731.87    293.11 o 
   5  13   0   112886.30   115730.05   1834.58 o 
   7  13   0      262.62      215.50      9.39 o 
   9  13   0    11269.23    11050.14    164.53 o 
  11  13   0    17487.00    18128.28    253.55 o 
  13  13   0       84.02       83.06     11.94 o 
  15  13   0     2650.72     2822.77     50.26 o 
  17  13   0     8027.64     7774.68    130.90 o 
  19  13   0     1351.95     1484.35     36.28 o 
  21  13   0     3280.19     3043.05     63.96 o 
  23  13   0      288.08      216.54     18.88 o 
  25  13   0      180.24      166.78     19.05 o 
   0  14   0     5146.41     6386.29    145.71 o 
   2  14   0    23004.54    24671.15    370.90 o 
   4  14   0    10346.09    11317.25    162.21 o 
   6  14   0     1690.18     1910.77     43.48 o 
   8  14   0    24034.74    26418.97    386.78 o 
  10  14   0    16828.34    17279.95    255.92 o 
  12  14   0     1231.42     1015.83     31.30 o 
  14  14   0     5676.97     6085.98    100.56 o 
  16  14   0     1651.66     2002.48     43.42 o 
  18  14   0    11498.76    11392.09    193.28 o 
  20  14   0     2696.63     2419.86     52.31 o 
  22  14   0     1229.40     1169.59     37.73 o 
  24  14   0     3357.70     3108.88     73.70 o 
   1  15   0     2105.50     2042.49     65.02 o 
   3  15   0    14675.91    14724.10    227.91 o 
   5  15   0      261.99      156.13     14.99 o 
   7  15   0      172.41      158.20     10.08 o 
   9  15   0    11256.32    12027.55    179.69 o 
  11  15   0      456.99      311.56     11.63 o 
  13  15   0     1444.02     1473.65     33.99 o 
  15  15   0        3.04        2.71      9.39 o 
  17  15   0      746.06      670.85     24.27 o 
  19  15   0     2297.28     2120.16     52.51 o 
  21  15   0      730.72      758.49     30.35 o 
  23  15   0       19.37        1.49     14.18 o 
   0  16   0    77167.52    82091.77   1685.96 o 
   2  16   0     1163.90     1105.90     26.19 o 
   4  16   0     2810.82     3475.86     57.61 o 
   6  16   0       87.06       95.81     11.28 o 
   8  16   0     9091.64     9298.11    134.77 o 
  10  16   0    10451.77    11245.25    167.69 o 
  12  16   0     1438.61     1406.42     53.62 o 
  14  16   0    12603.56    13618.21    228.77 o 
  16  16   0    29289.18    28259.74    464.30 o 
  18  16   0     4012.44     3723.29     75.74 o 
  20  16   0        2.58        9.05     12.02 o 
  22  16   0     5176.62     5090.20    117.78 o 
   1  17   0     1553.73     1687.19     32.32 o 
   3  17   0    13404.08    13825.06    214.47 o 
   5  17   0     3544.36     3782.69     61.06 o 
   7  17   0     1974.41     2262.87     46.77 o 
   9  17   0     1195.06     1253.60     27.04 o 
  11  17   0     3108.70     3186.09     60.33 o 
  13  17   0      171.89      118.00     11.96 o 
  15  17   0      566.86      422.52     19.70 o 
  17  17   0     1214.29     1272.92     33.41 o 
  19  17   0      871.64      825.61     28.63 o 
  21  17   0        9.22      -18.53     13.29 o 
  23  17   0      247.85      301.84     24.05 o 
   0  18   0    21626.39    22771.44    471.55 o 
   2  18   0    10915.09    11712.32    172.44 o 
   4  18   0       56.02       67.61      8.65 o 
   6  18   0      606.65      807.92     30.08 o 
   8  18   0      779.53      930.57     35.70 o 
  10  18   0     4209.09     4028.44     73.68 o 
  12  18   0      254.02      162.74     12.99 o 
  14  18   0     6134.15     5596.17    100.25 o 
  16  18   0     3360.05     3263.55     64.54 o 
  18  18   0      606.53      568.37     22.24 o 
  20  18   0       20.56       14.53     13.01 o 
  22  18   0     2581.85     2463.82     62.52 o 
   1  19   0     8075.76     8686.23    137.36 o 
   3  19   0    24999.63    26816.43    403.07 o 
   5  19   0    29126.07    30463.67    476.59 o 
   7  19   0     6079.56     6074.04    100.76 o 
   9  19   0    21695.22    21257.41    331.43 o 
  11  19   0    10563.48    10624.25    178.85 o 
  13  19   0     4311.48     4341.04     80.94 o 
  15  19   0      175.23      181.57     14.20 o 
  17  19   0     2734.75     2501.03     52.68 o 
  19  19   0     3016.84     2833.09     62.22 o 
  21  19   0     2743.37     2437.71     61.68 o 
   0  20   0      245.07      194.92     19.47 o 
   2  20   0     2880.24     2941.78     54.34 o 
   4  20   0    11606.50    11747.03    196.52 o 
   6  20   0     1871.58     1869.99     45.78 o 
   8  20   0     1633.07     1475.66     32.51 o 
  10  20   0      651.41      637.37     20.57 o 
  12  20   0      212.00      197.62     14.51 o 
  14  20   0        2.81        0.55     10.47 o 
  16  20   0       44.76       26.22     11.31 o 
  18  20   0      263.46      258.35     18.55 o 
  20  20   0      199.12      210.74     20.32 o 
   1  21   0       87.10      130.88     10.43 o 
   3  21   0    10804.22    10789.87    175.82 o 
   5  21   0     7640.99     7308.88    125.53 o 
   7  21   0     1177.38     1343.61     32.06 o 
   9  21   0     4318.91     3852.94     68.43 o 
  11  21   0     6569.27     6381.30    107.80 o 
  13  21   0     6127.88     6165.01    109.23 o 
  15  21   0       30.65       24.98     11.22 o 
  17  21   0     1089.16     1033.98     33.37 o 
  19  21   0     6904.96     6650.99    132.30 o 
   0  22   0    18029.76    18157.92    410.22 o 
   2  22   0     1961.47     2059.06     41.50 o 
   4  22   0     1938.13     1954.70     40.19 o 
   6  22   0      620.48      770.94     22.93 o 
   8  22   0     4990.06     4855.25     88.14 o 
  10  22   0     3549.31     3418.40     64.10 o 
  12  22   0      441.41      434.95     18.18 o 
  14  22   0     2043.72     2111.06     44.47 o 
  16  22   0     8023.96     7744.30    136.40 o 
  18  22   0      190.42      164.33     17.42 o 
  20  22   0      226.35      245.52     21.14 o 
   1  23   0      340.98      332.11     14.91 o 
   3  23   0       77.85       55.13      9.95 o 
   5  23   0     7485.73     7927.00    133.06 o 
   7  23   0      527.30      397.73     17.03 o 
   9  23   0      364.82      283.82     20.96 o 
  11  23   0     1085.27     1057.25     29.34 o 
  13  23   0      138.86      104.75     12.73 o 
  15  23   0     3443.06     3267.64     62.72 o 
  17  23   0       10.53      -12.52     12.31 o 
  19  23   0       32.82        2.33     13.62 o 
   0  24   0      899.62      874.46     35.17 o 
   2  24   0     7531.44     7972.23    133.03 o 
   4  24   0      435.57      406.14     17.14 o 
   6  24   0     5068.97     5266.84     91.79 o 
   8  24   0    18787.30    19417.23    311.89 o 
  10  24   0     3121.47     2999.45     60.65 o 
  12  24   0       45.03       43.52     11.69 o 
  14  24   0     5984.41     5883.56    106.77 o 
  16  24   0      856.12      743.22     27.93 o 
  18  24   0     2220.81     2123.91     59.65 o 
   1  25   0     2997.20     3092.86     58.64 o 
   3  25   0      796.14      790.88     24.12 o 
   5  25   0     4967.67     4874.21     86.26 o 
   7  25   0      196.51      139.23     13.19 o 
   9  25   0       89.83       60.01     12.05 o 
  11  25   0     1934.03     1762.85     43.29 o 
  13  25   0      205.96      101.95     15.46 o 
  15  25   0      226.79      213.31     18.00 o 
  17  25   0      795.99      700.78     32.57 o 
   0  26   0     1896.85     2144.35     62.98 o 
   2  26   0       15.82       19.82     10.10 o 
   4  26   0       95.59      100.24     12.06 o 
   6  26   0     4935.65     4930.27     87.68 o 
   8  26   0     3019.22     3040.56     60.58 o 
  10  26   0     1735.86     1917.04     46.13 o 
  12  26   0     2050.77     1927.77     47.24 o 
  14  26   0     1416.61     1394.93     41.42 o 
  16  26   0      342.39      339.06     23.93 o 
   1  27   0      739.90      673.75     22.88 o 
   3  27   0     8526.86     8467.80    142.21 o 
   5  27   0     2988.44     2782.65     57.07 o 
   7  27   0     1536.01     1426.75     36.42 o 
   9  27   0      314.00      352.54     19.46 o 
  11  27   0     5014.86     4456.66     88.35 o 
  13  27   0     3828.06     3617.75     86.51 o 
  15  27   0      306.00      338.14     24.27 o 
   0  28   0        4.19        0.96     14.66 o 
   2  28   0      485.00      486.20     19.80 o 
   4  28   0       71.11       42.68     11.57 o 
   6  28   0      171.35      149.37     14.67 o 
   8  28   0       14.42       -3.77     11.97 o 
  10  28   0      217.49      178.47     16.82 o 
  12  28   0        9.47       12.83     14.76 o 
   1  29   0       31.11       22.86     11.07 o 
   3  29   0      696.32      674.78     24.47 o 
   5  29   0     1083.13     1158.97     33.36 o 
   7  29   0      582.09      583.74     24.06 o 
   9  29   0      312.18      242.51     18.10 o 
  11  29   0     2732.47     2658.37     76.17 o 
   0  30   0     3142.03     3193.90     88.41 o 
   2  30   0     3113.65     2934.69     61.73 o 
   4  30   0      255.92      239.00     17.24 o 
   6  30   0     4024.26     3887.57     77.66 o 
   8  30   0     3424.35     3108.48     70.33 o 
  10  30   0     1496.10     1548.43     45.40 o 
   1  31   0      101.72       97.51     14.58 o 
   3  31   0      204.80      258.71     18.19 o 
   5  31   0      565.45      581.97     25.12 o 
   7  31   0      458.56      474.29     26.09 o 
   0  32   0     6877.13     6942.06    181.83 o 
   2  32   0     2349.59     2298.25     53.68 o 
   4  32   0      170.35      213.23     18.10 o 
 -27   1   1      408.05      420.49     27.36 o 
 -25   1   1     6484.47     6510.43    149.96 o 
 -23   1   1    12418.58    12072.06    261.89 o 
 -21   1   1      395.85      320.29     16.63 o 
 -19   1   1    10772.88    11425.86    160.70 o 
 -17   1   1    22842.98    23286.98    320.38 o 
 -15   1   1     8610.85     9154.12    139.76 o 
 -13   1   1       48.10       67.43      5.53 o 
 -11   1   1    20936.62    23473.16    341.47 o 
  -9   1   1    42782.79    42009.05    708.05 o 
  -7   1   1    22197.96    19012.01    419.19 o 
  -5   1   1    25075.24    26959.89   1088.08 o 
  -3   1   1    31727.77    37638.09   2883.95 o 
  -1   1   1    42210.32    42237.72   2947.01 o 
   3   1   1    18425.27    22014.54    850.37 o 
   5   1   1    12255.26    13089.05    425.42 o 
   7   1   1    34987.39    34184.82    651.37 o 
   9   1   1    27034.07    25461.05    412.19 o 
  11   1   1    11294.08    11232.10    172.72 o 
  13   1   1    38890.94    41210.67    563.22 o 
  15   1   1    38656.86    41942.76    540.73 o 
  17   1   1     9653.72    10232.82    160.48 o 
  19   1   1     3796.48     3745.48     65.42 o 
  21   1   1     2113.94     2140.22     44.14 o 
  23   1   1     7742.28     8016.77    149.87 o 
  25   1   1     1354.16     1341.42     34.85 o 
 -26   2   1       67.95       26.80     16.58 o 
 -24   2   1        3.26        3.29     13.12 o 
 -22   2   1     5493.76     5704.44    131.62 o 
 -20   2   1     3084.60     3317.13     57.38 o 
 -18   2   1    12432.12    13186.54    190.29 o 
 -16   2   1      478.83      276.62     20.50 o 
 -14   2   1       67.27       67.36      5.41 o 
 -12   2   1    32670.49    33781.00    439.57 o 
 -10   2   1    12133.85    13688.74    207.93 o 
  -8   2   1     1583.17     1690.50    102.93 o 
  -6   2   1   192209.69   211112.69   5222.02 o 
  -4   2   1   154443.55   175367.06   8877.32 o 
  -2   2   1    50698.19    57474.61   8509.44 o 
   0   2   1    39572.44    49375.35   3787.61 o 
   2   2   1    30066.60    37105.55   2703.63 o 
   4   2   1    27684.71    32265.03   1468.22 o 
   6   2   1    16683.50    16954.31    510.22 o 
   8   2   1    12223.28    14519.95    284.82 o 
  10   2   1    22157.98    25375.29    411.82 o 
  12   2   1     8545.24    10251.20    196.07 o 
  14   2   1     3278.41     3193.59     83.15 o 
  16   2   1     1666.36     1545.14     30.55 o 
  18   2   1     4148.31     4176.01     74.00 o 
  20   2   1     6286.56     6507.59    110.81 o 
  22   2   1      912.70      926.31     27.26 o 
  24   2   1      105.34       94.92     12.77 o 
  26   2   1     1383.50     1327.98     42.44 o 
 -27   3   1       17.78       35.32     16.72 o 
 -25   3   1      249.42      229.99     21.57 o 
 -23   3   1      943.56      806.80     33.88 o 
 -21   3   1      950.51     1100.31     38.71 o 
 -19   3   1      995.08      893.02     20.06 o 
 -17   3   1     7751.95     7928.81    114.04 o 
 -15   3   1     1367.87     1264.92     34.53 o 
 -13   3   1     4449.27     4612.65     63.52 o 
 -11   3   1      446.99      478.44     20.40 o 
  -9   3   1        5.26       31.68      4.11 o 
  -7   3   1    44131.57    48203.84   1078.84 o 
  -5   3   1   116114.49   139042.36   5289.78 o 
  -3   3   1       30.17       45.48      7.33 o 
  -1   3   1    47875.43    56212.62   5688.19 o 
   1   3   1    19527.64    18984.18   1711.31 o 
   3   3   1    14216.35    17150.29    798.77 o 
   5   3   1     1031.52     1719.81    339.82 o 
   7   3   1    37495.71    37645.95    642.03 o 
   9   3   1    20834.89    23404.70    366.76 o 
  11   3   1     1002.78      944.25     18.99 o 
  13   3   1      371.96      233.48     22.44 o 
  15   3   1    11906.97    11237.89    147.97 o 
  17   3   1        1.49        9.93      7.87 o 
  19   3   1      144.76      130.38     11.35 o 
  21   3   1     1646.53     1633.72     37.50 o 
  23   3   1      195.42      191.83     13.96 o 
  25   3   1     1383.15     1391.65     37.36 o 
 -26   4   1     2396.24     2317.70     68.25 o 
 -24   4   1       25.57       11.18     14.04 o 
 -22   4   1     2138.67     2181.17     60.59 o 
 -20   4   1    10438.82    11180.28    164.98 o 
 -18   4   1     7307.15     7266.60    105.17 o 
 -16   4   1      375.81      292.20     10.77 o 
 -14   4   1    10401.52    10439.05    145.84 o 
 -12   4   1    29437.49    28582.58    376.00 o 
 -10   4   1    14632.44    15783.49    259.88 o 
  -8   4   1    25079.74    29937.17    549.04 o 
  -6   4   1    84307.16    95526.20   2414.71 o 
  -4   4   1   368357.94   388249.84  42957.35 o 
  -2   4   1     3484.86     3922.99    142.41 o 
   0   4   1    15662.12    18917.39    965.84 o 
   2   4   1   208908.41   234239.39  17933.42 o 
   4   4   1   125083.60   141228.73   5020.43 o 
   6   4   1    37209.06    40223.16    880.69 o 
   8   4   1    31617.51    32020.26    528.54 o 
  10   4   1    36415.18    38765.80    596.76 o 
  12   4   1    49938.89    51816.14    730.21 o 
  14   4   1      284.19      370.75     11.76 o 
  16   4   1      907.40     1051.10     26.57 o 
  18   4   1    20842.40    21195.82    337.87 o 
  20   4   1    12289.60    12884.46    216.45 o 
  22   4   1     3022.96     2811.51     53.77 o 
  24   4   1     2219.03     1991.00     44.62 o 
  26   4   1     2425.67     2292.87     60.93 o 
 -27   5   1      854.33      840.61     38.16 o 
 -25   5   1      856.98      719.32     33.73 o 
 -23   5   1     2444.98     2327.16     63.94 o 
 -21   5   1      856.26      953.23     32.84 o 
 -19   5   1     3340.45     3477.91     59.33 o 
 -17   5   1    10299.22    10938.22    154.09 o 
 -15   5   1     7475.03     8037.12    110.40 o 
 -13   5   1     3956.64     4192.03     60.23 o 
 -11   5   1     8318.14     8874.65    231.25 o 
  -9   5   1    16458.17    16602.36    272.19 o 
  -7   5   1    13524.27    13679.53    278.09 o 
  -5   5   1    19307.90    20458.91    594.74 o 
  -3   5   1    74030.19    77497.63   3980.75 o 
  -1   5   1     2769.88     2501.17    201.79 o 
   1   5   1     4217.72     5459.34    234.20 o 
   3   5   1    45206.71    51140.48   2142.78 o 
   5   5   1     1134.62     1309.07     39.87 o 
   7   5   1     7025.35     6841.80    117.00 o 
   9   5   1     1078.66      404.20     26.42 o 
  11   5   1     2736.63     3319.95     48.84 o 
  13   5   1     3596.37     4262.40     83.24 o 
  15   5   1    14314.38    15337.33    223.69 o 
  17   5   1     5930.18     6355.31    105.20 o 
  19   5   1       97.84       73.79     10.57 o 
  21   5   1     1874.08     1771.55     38.06 o 
  23   5   1     1432.27     1407.44     35.58 o 
  25   5   1       39.86        0.57     12.40 o 
 -26   6   1     2997.45     2977.74     82.73 o 
 -24   6   1      229.99      174.23     19.54 o 
 -22   6   1     1111.74     1122.15     37.04 o 
 -20   6   1     7388.99     7441.24    121.06 o 
 -18   6   1      806.33      697.29     18.28 o 
 -16   6   1     6656.11     8097.98    112.07 o 
 -14   6   1    10568.70    11092.94    150.00 o 
 -12   6   1    36252.54    36578.62    468.79 o 
 -10   6   1    51143.96    55512.09    754.65 o 
  -8   6   1      511.69      554.42     15.68 o 
  -6   6   1    28808.06    31279.33    726.36 o 
  -4   6   1    24218.77    26129.40    660.95 o 
  -2   6   1    44086.28    51520.57   2407.29 o 
   0   6   1      591.66      946.05     87.49 o 
   2   6   1     7880.35      285.15   2883.28 o 
   4   6   1    85227.62    91760.27   3859.18 o 
   6   6   1    10568.01     8878.35    149.83 o 
   8   6   1     9981.16    10765.57    176.97 o 
  10   6   1    42650.29    41391.10    564.70 o 
  12   6   1    13245.60    13477.46    208.01 o 
  14   6   1     3532.85     3769.51     57.84 o 
  16   6   1     2440.95     2388.92     46.43 o 
  18   6   1     8892.46     9720.06    164.34 o 
  20   6   1     3659.86     3922.44     70.28 o 
  22   6   1        1.29        9.40     10.57 o 
  24   6   1      819.61      835.78     27.21 o 
  26   6   1      691.36      548.70     27.71 o 
 -25   7   1     4199.66     4047.62    104.61 o 
 -23   7   1     4968.74     4896.60    121.90 o 
 -21   7   1       50.93       73.70     13.77 o 
 -19   7   1     3443.93     3592.01     59.03 o 
 -17   7   1    18634.02    19054.23    252.73 o 
 -15   7   1    11351.89    11840.24    160.35 o 
 -13   7   1     8028.74     7823.52    131.08 o 
 -11   7   1    39420.12    41540.00    549.77 o 
  -9   7   1    77816.83    78311.72   1417.21 o 
  -7   7   1    41795.30    43124.43    706.80 o 
  -5   7   1     6869.14     8880.91    209.65 o 
  -3   7   1    27573.54    31183.38    728.68 o 
  -1   7   1    47008.09    55382.35   1984.68 o 
   1   7   1    55558.36    57921.58   1665.29 o 
   3   7   1    18450.10    19159.52    819.90 o 
   5   7   1    38485.22    44408.40    851.77 o 
   7   7   1    26220.83    32819.31    645.85 o 
   9   7   1    12417.02    13086.10    200.58 o 
  11   7   1      366.24      262.92     23.35 o 
  13   7   1     6907.46     7001.07     99.57 o 
  15   7   1    27751.46    28347.36    423.81 o 
  17   7   1     1146.82     1081.18     26.92 o 
  19   7   1      682.66      611.64     20.41 o 
  21   7   1     9824.97     9542.48    162.31 o 
  23   7   1     7296.03     7736.12    135.33 o 
  25   7   1     3435.84     3585.95     78.50 o 
 -26   8   1       31.40       12.27     20.05 o 
 -24   8   1       78.29       84.88     17.17 o 
 -22   8   1     1412.72     1309.76     42.54 o 
 -20   8   1       85.19       73.67     10.31 o 
 -18   8   1      982.67      990.71     21.61 o 
 -16   8   1     7535.30     7460.47    103.44 o 
 -14   8   1        0.31        9.00      5.61 o 
 -12   8   1     5545.25     5170.79     72.70 o 
 -10   8   1     2350.64     2308.24     69.13 o 
  -8   8   1    10194.54    12987.59    205.94 o 
  -6   8   1     1640.42     1625.53     37.95 o 
  -4   8   1      684.29      398.99     48.81 o 
  -2   8   1     6635.59     7539.21    274.04 o 
   0   8   1       37.22       93.60     13.08 o 
   2   8   1    27032.17    26040.19   1682.48 o 
   4   8   1      414.33      328.39     12.85 o 
   6   8   1      973.81     1300.11     26.47 o 
   8   8   1     6931.32     7160.87    112.12 o 
  10   8   1      891.51      954.11     18.50 o 
  12   8   1       40.14       59.43      8.16 o 
  14   8   1     3560.70     3623.37     52.18 o 
  16   8   1     1437.06     1585.20     33.02 o 
  18   8   1     2203.73     2200.21     42.77 o 
  20   8   1     1415.61     1251.44     32.09 o 
  22   8   1      967.33      972.96     28.76 o 
  24   8   1       25.52       55.23     12.47 o 
  26   8   1        6.43        8.66     14.38 o 
 -25   9   1     7721.36     7185.50    173.53 o 
 -23   9   1     1691.41     1667.34     50.69 o 
 -21   9   1      818.29      930.98     34.80 o 
 -19   9   1       29.78       -2.82      7.45 o 
 -17   9   1     4067.88     4074.44     60.55 o 
 -15   9   1    30392.18    31108.07    409.88 o 
 -13   9   1     6834.19     6815.19    141.99 o 
 -11   9   1    18437.47    19790.12    263.84 o 
  -9   9   1    40572.21    40695.84    567.98 o 
  -7   9   1     2322.47     1182.59     44.46 o 
  -5   9   1    18057.70    20693.88    343.18 o 
  -3   9   1    27353.02    29341.09    588.99 o 
  -1   9   1    49940.71    49513.91   1131.69 o 
   1   9   1   114849.10   116348.30   2609.76 o 
   3   9   1     1236.71     1278.61     61.96 o 
   5   9   1    10613.35    10508.13    207.33 o 
   7   9   1    55169.33    60676.53    942.28 o 
   9   9   1    15005.39    17742.19    244.15 o 
  11   9   1     3466.33     3672.01    160.33 o 
  13   9   1    11204.29    11527.81    162.94 o 
  15   9   1     3395.14     3195.72     55.04 o 
  17   9   1     3239.46     2939.36     53.39 o 
  19   9   1     1083.89     1099.94     29.49 o 
  21   9   1     1228.25     1448.61     35.98 o 
  23   9   1    11360.64    10794.98    184.41 o 
  25   9   1     2755.36     2848.84     65.57 o 
 -26  10   1      488.87      482.56     29.76 o 
 -24  10   1       24.37       41.89     15.61 o 
 -22  10   1     1023.09     1007.67     37.88 o 
 -20  10   1      972.08     1053.90     33.21 o 
 -18  10   1      867.75      793.00     23.18 o 
 -16  10   1     3954.81     4166.69     61.72 o 
 -14  10   1    10830.65    11468.47    159.25 o 
 -12  10   1    54103.36    58522.40    787.11 o 
 -10  10   1    15598.37    17202.25    242.83 o 
  -8  10   1     7939.06     8054.85    113.41 o 
  -6  10   1     5424.12     5430.27    133.26 o 
  -4  10   1    27487.62    29472.95    475.77 o 
  -2  10   1     4176.00     5729.20    331.91 o 
   0  10   1     6522.28     5838.44    115.83 o 
   2  10   1     1980.47     2243.52     65.91 o 
   4  10   1    25569.66    30093.75    523.68 o 
   6  10   1      544.16      324.95     13.11 o 
   8  10   1     6025.86     6845.94    103.10 o 
  10  10   1    31146.81    31348.00    528.75 o 
  12  10   1     9395.40     9737.66    141.28 o 
  14  10   1     3652.35     3446.17     61.75 o 
  16  10   1     2332.07     2340.67     46.47 o 
  18  10   1     2570.73     3123.52     59.31 o 
  20  10   1    17269.34    17148.53    283.19 o 
  22  10   1      796.87      736.90     26.15 o 
  24  10   1       38.77       52.21     14.06 o 
 -25  11   1      786.02      734.55     35.45 o 
 -23  11   1       48.97       52.81     15.47 o 
 -21  11   1      261.42      244.69     20.26 o 
 -19  11   1     1371.51     1235.10     30.99 o 
 -17  11   1       27.11       62.68      7.86 o 
 -15  11   1     5865.32     6001.89     86.87 o 
 -13  11   1     5826.77     6241.83     89.02 o 
 -11  11   1     1101.62     1445.58     32.37 o 
  -9  11   1     5495.96     5761.98     82.51 o 
  -7  11   1     4944.65     4380.14     63.86 o 
  -5  11   1        0.62       46.56      7.16 o 
  -3  11   1      647.70      322.75     15.89 o 
  -1  11   1    11903.98    13159.94    269.85 o 
   1  11   1      109.70      181.68     14.28 o 
   3  11   1      989.11      854.49     40.03 o 
   5  11   1    19667.25    19967.42    319.76 o 
   7  11   1      325.06      274.88     16.62 o 
   9  11   1      698.76      664.32     21.14 o 
  11  11   1     2070.09     2214.70     40.97 o 
  13  11   1      247.40      199.90     10.70 o 
  15  11   1      195.99      193.86     12.19 o 
  17  11   1       36.91       86.25     10.87 o 
  19  11   1     2293.93     2121.04     45.99 o 
  21  11   1      655.89      697.38     25.56 o 
  23  11   1       78.69       37.22     12.64 o 
  25  11   1      118.72       69.87     16.32 o 
 -24  12   1      198.03      133.07     19.02 o 
 -22  12   1     3338.77     3291.52     82.21 o 
 -20  12   1     7298.66     7165.87    147.99 o 
 -18  12   1     1582.06     1562.90     34.03 o 
 -16  12   1    10494.26    11551.68    161.04 o 
 -14  12   1     7386.41     8052.49    113.57 o 
 -12  12   1    17783.39    18116.11    247.28 o 
 -10  12   1      950.76     1042.02     20.05 o 
  -8  12   1      378.92      543.18     18.86 o 
  -6  12   1    42114.57    46702.18    646.48 o 
  -4  12   1    35636.62    40553.64    921.33 o 
  -2  12   1     2464.82     2059.76     35.22 o 
   0  12   1     4813.19     5002.83     75.72 o 
   2  12   1    24474.10    30182.90    479.91 o 
   4  12   1    39043.50    43416.12    686.36 o 
   6  12   1    27849.56    28347.10    452.88 o 
   8  12   1     1454.43     1581.69     29.43 o 
  10  12   1    19766.83    20760.59    322.31 o 
  12  12   1    24910.21    26950.27    422.32 o 
  14  12   1     4561.42     4671.11     83.52 o 
  16  12   1     2192.36     2273.11     47.36 o 
  18  12   1    19610.70    18114.31    301.19 o 
  20  12   1     9200.24    10165.82    187.52 o 
  22  12   1      649.92      593.85     23.58 o 
  24  12   1     3103.99     2903.58     65.60 o 
 -25  13   1      265.65      213.23     21.94 o 
 -23  13   1     1623.01     1366.41     45.52 o 
 -21  13   1     4948.56     4570.12    107.09 o 
 -19  13   1     3030.95     3071.97     67.22 o 
 -17  13   1     5520.62     5577.68     85.76 o 
 -15  13   1     3424.83     3460.77     53.86 o 
 -13  13   1      183.78      136.77     10.45 o 
 -11  13   1     1472.74     1361.61     32.44 o 
  -9  13   1     2473.34     2298.67     38.95 o 
  -7  13   1     2899.82     3088.48     63.44 o 
  -5  13   1    11441.06    12678.08    184.95 o 
  -3  13   1     2574.12     3400.44     54.54 o 
  -1  13   1     6739.62     7323.45    113.56 o 
   1  13   1    15450.21    13573.04    202.23 o 
   3  13   1      209.81      499.87     20.27 o 
   5  13   1     3128.59     3067.66     52.53 o 
   7  13   1    12140.30    12343.01    193.23 o 
   9  13   1      159.85      190.65      9.58 o 
  11  13   1     4475.67     4851.02     85.97 o 
  13  13   1     2489.53     2492.48     57.04 o 
  15  13   1     1192.33     1122.20     29.03 o 
  17  13   1      241.15      251.80     15.37 o 
  19  13   1      897.04      878.76     28.04 o 
  21  13   1      976.92      773.62     26.84 o 
  23  13   1      587.50      741.39     28.95 o 
 -24  14   1      162.46      168.82     20.50 o 
 -22  14   1     3436.54     3559.74     88.18 o 
 -20  14   1    18708.99    18176.47    379.60 o 
 -18  14   1     2616.42     2689.57     59.08 o 
 -16  14   1       83.17       61.76      8.67 o 
 -14  14   1     6531.44     6796.73     97.79 o 
 -12  14   1      804.03      675.57     16.85 o 
 -10  14   1     2511.57     2453.29     51.82 o 
  -8  14   1    12837.72    12213.40    217.45 o 
  -6  14   1     3993.98     4303.06    102.38 o 
  -4  14   1    12464.55    12585.62    182.94 o 
  -2  14   1      837.12      589.65     14.61 o 
   0  14   1     7664.17     7741.63    119.79 o 
   2  14   1     2111.28     1815.64     36.69 o 
   4  14   1    22609.57    24052.60    376.97 o 
   6  14   1    20941.25    20678.48    318.74 o 
   8  14   1      660.18      632.23     34.60 o 
  10  14   1    11164.53    11317.19    174.84 o 
  12  14   1    18654.72    18212.18    308.13 o 
  14  14   1     1893.92     1667.08     37.36 o 
  16  14   1      718.79      838.23     26.32 o 
  18  14   1     9304.14     9293.04    160.67 o 
  20  14   1      977.19     1000.12     30.47 o 
  22  14   1      125.88      143.30     14.90 o 
  24  14   1      979.89     1076.39     37.90 o 
 -23  15   1     3716.61     3422.04     91.29 o 
 -21  15   1       18.96       49.28     15.90 o 
 -19  15   1     1699.05     1638.51     46.38 o 
 -17  15   1    16563.62    15881.21    285.34 o 
 -15  15   1     7978.29     7936.44    125.79 o 
 -13  15   1     9858.60    10405.78    148.00 o 
 -11  15   1    13486.30    13376.97    194.08 o 
  -9  15   1    37170.77    36084.64    503.37 o 
  -7  15   1    94857.16    94161.63   1250.75 o 
  -5  15   1     3176.51     3764.67     57.66 o 
  -3  15   1    10794.34    11144.50    213.55 o 
  -1  15   1    79564.47    83919.91   1164.92 o 
   1  15   1    21341.30    22505.42    314.08 o 
   3  15   1      422.63      533.22     16.10 o 
   5  15   1    30980.03    29352.53    445.22 o 
   7  15   1    12051.77    12345.12    193.38 o 
   9  15   1     2379.34     2269.74     40.90 o 
  11  15   1     2195.34     2357.21     48.28 o 
  13  15   1     8835.43     8492.58    146.28 o 
  15  15   1    18470.88    18437.54    306.48 o 
  17  15   1     1509.70     1523.96     37.40 o 
  19  15   1        0.81       -4.28     10.62 o 
  21  15   1     1903.82     1976.24     46.55 o 
  23  15   1     5123.26     4977.57    101.13 o 
 -24  16   1        7.41       15.14     17.71 o 
 -22  16   1      273.84      199.14     21.88 o 
 -20  16   1      102.92      110.08     16.48 o 
 -18  16   1      131.25      145.18     15.03 o 
 -16  16   1      348.04      336.75     16.10 o 
 -14  16   1      243.21      301.01     13.03 o 
 -12  16   1      685.28      921.24     21.43 o 
 -10  16   1      191.94      190.66     13.35 o 
  -8  16   1      103.68       47.38      7.00 o 
  -6  16   1      497.80      461.01     13.34 o 
  -4  16   1        0.97       -8.61      4.92 o 
  -2  16   1     2318.05     2355.85     39.83 o 
   0  16   1       12.54       44.61      6.01 o 
   2  16   1     2320.35     2407.31     37.87 o 
   4  16   1       72.76      156.96     12.87 o 
   6  16   1     3672.05     3999.19     63.83 o 
   8  16   1     3920.63     4248.68     72.90 o 
  10  16   1      902.59      716.37     21.27 o 
  12  16   1     1134.35     1185.30     30.36 o 
  14  16   1      556.88      446.35     18.71 o 
  16  16   1        8.80       11.34     10.92 o 
  18  16   1       18.64       13.12     11.19 o 
  20  16   1      332.36      360.21     19.18 o 
  22  16   1       77.58       58.51     14.97 o 
 -23  17   1     3650.33     3484.46     92.99 o 
 -21  17   1      936.21      897.85     38.98 o 
 -19  17   1      245.30      216.71     19.18 o 
 -17  17   1     2050.20     1954.19     48.37 o 
 -15  17   1     8369.89     8301.67    139.66 o 
 -13  17   1      631.22      484.92     24.11 o 
 -11  17   1        9.37       63.13     11.50 o 
  -9  17   1    13357.09    13946.08    184.69 o 
  -7  17   1    16912.40    17281.04    284.66 o 
  -5  17   1     6913.96     7762.99    114.87 o 
  -3  17   1    29963.21    32169.15    455.87 o 
  -1  17   1    52359.56    57989.89    805.05 o 
   1  17   1    10977.97    10983.09    158.21 o 
   3  17   1     1175.06     1306.89     23.82 o 
   5  17   1    10551.01    10563.12    164.91 o 
   7  17   1     6735.51     6886.87    113.40 o 
   9  17   1     4248.77     4544.39     81.38 o 
  11  17   1      110.63       98.93     11.56 o 
  13  17   1     5956.25     5686.29    101.88 o 
  15  17   1     7733.47     7615.92    134.08 o 
  17  17   1     2367.93     2396.44     51.10 o 
  19  17   1      168.67      197.17     15.75 o 
  21  17   1      338.34      313.96     18.94 o 
 -22  18   1     2320.18     2111.15     64.61 o 
 -20  18   1     4854.90     4764.83    137.18 o 
 -18  18   1     1703.80     1579.89     46.43 o 
 -16  18   1        1.82        2.16     11.26 o 
 -14  18   1     7787.18     7690.49    129.91 o 
 -12  18   1     1913.59     2062.77     73.98 o 
 -10  18   1     2614.23     2653.41     41.51 o 
  -8  18   1     2482.41     2505.73     39.67 o 
  -6  18   1      217.97      307.71     33.01 o 
  -4  18   1     5782.86     5797.66     86.03 o 
  -2  18   1     6812.14     6852.73    100.60 o 
   0  18   1      487.05      705.97     30.89 o 
   2  18   1     3097.81     3054.65     48.51 o 
   4  18   1     5068.87     5497.42     82.04 o 
   6  18   1    11894.86    12360.40    197.59 o 
   8  18   1      738.74      761.90     32.23 o 
  10  18   1    11386.49    10961.29    189.73 o 
  12  18   1    11192.18    11563.74    204.87 o 
  14  18   1     2161.47     1850.51     41.98 o 
  16  18   1      645.03      696.17     24.49 o 
  18  18   1     5605.73     5518.91    101.40 o 
  20  18   1     3767.12     3726.52     75.21 o 
  22  18   1      442.11      400.30     22.77 o 
 -21  19   1      118.16       99.94     20.44 o 
 -19  19   1      162.19      163.09     18.57 o 
 -17  19   1     1088.44     1039.81     36.70 o 
 -15  19   1     1405.27     1469.40     37.58 o 
 -13  19   1     1170.31     1088.49     27.87 o 
 -11  19   1      357.50      294.04     13.17 o 
  -9  19   1     1347.20     1404.61     26.15 o 
  -7  19   1      347.57      422.34     14.04 o 
  -5  19   1      404.45      417.40     29.39 o 
  -3  19   1     5730.35     6058.43     88.20 o 
  -1  19   1     1752.41     1659.01     40.10 o 
   1  19   1     1996.63     1839.34     47.77 o 
   3  19   1      427.18      488.57     14.85 o 
   5  19   1     2448.04     2313.00     43.76 o 
   7  19   1     4241.01     3988.13     82.27 o 
   9  19   1     7014.84     6810.30    121.28 o 
  11  19   1      223.54      165.43     13.82 o 
  13  19   1     1599.49     1809.27     41.34 o 
  15  19   1     1149.07     1089.35     30.53 o 
  17  19   1     1359.51     1424.15     36.95 o 
  19  19   1      304.66      282.30     18.33 o 
  21  19   1       65.80       36.44     15.19 o 
 -20  20   1     5431.97     5524.54    124.47 o 
 -18  20   1     2472.26     2466.87     63.64 o 
 -16  20   1     1364.33     1153.23     33.21 o 
 -14  20   1     6419.40     6102.32    108.20 o 
 -12  20   1    12020.69    12141.65    190.78 o 
 -10  20   1      685.37      949.98     31.27 o 
  -8  20   1     2326.05     2376.89     42.39 o 
  -6  20   1    15122.64    15974.54    230.15 o 
  -4  20   1    19875.18    20426.64    290.37 o 
  -2  20   1    14924.41    14953.35    215.73 o 
   0  20   1     1130.14     1108.18     26.30 o 
   2  20   1     3083.69     3406.82     58.34 o 
   4  20   1    21466.10    23679.16    367.77 o 
   6  20   1      440.94      384.02     17.79 o 
   8  20   1      710.07      976.22     40.82 o 
  10  20   1    13405.30    13132.66    226.82 o 
  12  20   1     5419.37     5014.81     95.47 o 
  14  20   1     3329.02     3155.28     63.53 o 
  16  20   1     2630.72     2778.24     58.03 o 
  18  20   1     5827.72     5658.99    103.82 o 
  20  20   1     7024.90     7037.16    132.91 o 
 -21  21   1     1238.98     1083.78     40.64 o 
 -19  21   1      145.78      122.15     16.97 o 
 -17  21   1      272.30      303.39     20.18 o 
 -15  21   1     5258.88     4818.79     92.73 o 
 -13  21   1     1285.13     1075.65     29.31 o 
 -11  21   1      365.80      268.89     14.82 o 
  -9  21   1    13307.24    13542.37    225.74 o 
  -7  21   1     3376.65     3366.10     58.73 o 
  -5  21   1        9.32       33.69      8.11 o 
  -3  21   1     5677.64     5903.27     93.04 o 
  -1  21   1     1521.87     1588.46     37.77 o 
   1  21   1    12267.02    12683.30    211.80 o 
   3  21   1       24.53       62.64      9.56 o 
   5  21   1     4443.95     4317.67     74.38 o 
   7  21   1     7445.31     7485.64    122.71 o 
   9  21   1     2119.43     1861.68     42.14 o 
  11  21   1      363.15      350.17     17.95 o 
  13  21   1      908.47     1075.98     30.40 o 
  15  21   1      241.67      240.90     16.41 o 
  17  21   1      575.85      465.60     21.88 o 
  19  21   1       67.07       65.98     14.59 o 
 -20  22   1     1356.73     1232.08     40.61 o 
 -18  22   1      639.39      618.64     28.91 o 
 -16  22   1        6.18       -7.65     12.83 o 
 -14  22   1      731.72      705.47     25.68 o 
 -12  22   1     2631.37     2743.01     56.23 o 
 -10  22   1     6760.97     6743.64    120.56 o 
  -8  22   1        3.26       41.82      9.66 o 
  -6  22   1      295.88      334.46     14.74 o 
  -4  22   1     4325.39     4507.54     79.09 o 
  -2  22   1      126.94       93.29     10.00 o 
   0  22   1      215.01      170.42     11.57 o 
   2  22   1     5301.89     5858.22    103.05 o 
   4  22   1     3128.90     3803.46    103.92 o 
   6  22   1     1495.05     1517.20     33.40 o 
   8  22   1       60.47       78.87     11.96 o 
  10  22   1     1233.93     1182.18     32.27 o 
  12  22   1     1514.53     1366.64     36.11 o 
  14  22   1      137.89       99.27     13.56 o 
  16  22   1      495.11      436.92     21.04 o 
  18  22   1     1613.68     1403.34     37.64 o 
 -19  23   1      423.95      409.04     25.41 o 
 -17  23   1     3082.84     2841.32     69.59 o 
 -15  23   1     5068.57     4637.36    102.01 o 
 -13  23   1      726.40      504.73     23.00 o 
 -11  23   1     3551.74     3367.35     66.83 o 
  -9  23   1    12999.27    12434.06    208.96 o 
  -7  23   1     5960.78     5699.37     98.18 o 
  -5  23   1       28.76       31.92      9.13 o 
  -3  23   1     2173.96     2193.04     43.82 o 
  -1  23   1     6487.37     7017.76    118.03 o 
   1  23   1     8813.14     8331.77    137.95 o 
   3  23   1     3584.07     3627.32     68.04 o 
   5  23   1    11095.14    10214.17    172.71 o 
   7  23   1    10472.53    10371.75    171.64 o 
   9  23   1     2309.70     2394.32     48.59 o 
  11  23   1      183.34      171.42     13.96 o 
  13  23   1     3297.76     3226.70     73.76 o 
  15  23   1     4800.17     4533.99     86.30 o 
  17  23   1     1515.62     1384.11     37.15 o 
 -18  24   1      141.64      109.88     20.14 o 
 -16  24   1      120.71       59.26     18.34 o 
 -14  24   1       39.40      -11.33     14.85 o 
 -12  24   1       52.42       13.81     12.43 o 
 -10  24   1     1009.09      964.53     28.24 o 
  -8  24   1        0.24        8.91     10.17 o 
  -6  24   1      362.84      368.27     16.19 o 
  -4  24   1      153.44      181.69     12.49 o 
  -2  24   1     1237.96     1165.03     28.57 o 
   0  24   1       75.02       98.91     10.91 o 
   2  24   1     1989.78     1855.39     39.48 o 
   4  24   1      855.33      911.23     26.75 o 
   6  24   1      472.70      440.13     19.24 o 
   8  24   1      139.65      139.75     12.77 o 
  10  24   1      499.59      348.02     17.67 o 
  12  24   1      535.14      393.39     19.14 o 
  14  24   1       36.29       22.83     12.30 o 
  16  24   1      384.20      291.81     17.70 o 
 -17  25   1     4539.58     4359.13    106.98 o 
 -15  25   1     2022.21     1957.98     58.91 o 
 -13  25   1      459.95      445.50     23.00 o 
 -11  25   1     5240.63     5193.52    105.00 o 
  -9  25   1     3208.90     2992.98     62.09 o 
  -7  25   1     4173.15     4079.30     78.41 o 
  -5  25   1       29.19        1.42      9.40 o 
  -3  25   1      185.13      208.53     13.39 o 
  -1  25   1     6242.27     6272.62    106.99 o 
   1  25   1     4864.07     4605.12    114.67 o 
   3  25   1      727.55      665.08     22.40 o 
   5  25   1     6624.44     6415.89    117.19 o 
   7  25   1     6403.83     6392.14    116.88 o 
   9  25   1     5581.76     5461.63    101.75 o 
  11  25   1      254.58      211.85     15.57 o 
  13  25   1      715.44      681.04     25.35 o 
  15  25   1     3084.02     2918.44     57.99 o 
 -16  26   1       73.98       74.61     22.25 o 
 -14  26   1     4180.44     4189.65    102.39 o 
 -12  26   1     3191.02     3171.62     70.29 o 
 -10  26   1      361.47      321.50     20.03 o 
  -8  26   1     1197.37     1247.66     33.91 o 
  -6  26   1      388.65      387.37     17.96 o 
  -4  26   1     8294.33     8037.47    134.94 o 
  -2  26   1      575.11      542.84     20.09 o 
   0  26   1     2326.25     2424.96     48.84 o 
   2  26   1     7251.35     7214.94    122.69 o 
   4  26   1     5051.23     5122.14     90.29 o 
   6  26   1     3731.38     3504.73     67.59 o 
   8  26   1     1323.42     1380.87     36.44 o 
  10  26   1     3479.32     3569.89     73.28 o 
  12  26   1     5400.47     5435.60     98.95 o 
  14  26   1        9.79        6.36     12.82 o 
 -15  27   1     1022.66      984.68     41.00 o 
 -13  27   1      198.52      214.84     21.03 o 
 -11  27   1      158.18      183.05     17.46 o 
  -9  27   1      231.43      212.00     17.65 o 
  -7  27   1     1790.89     1689.84     39.60 o 
  -5  27   1        0.30       -6.39     10.38 o 
  -3  27   1      153.05      168.06     13.79 o 
  -1  27   1       78.39       46.78     10.96 o 
   1  27   1      785.05      869.72     25.92 o 
   3  27   1       12.00       52.80     11.35 o 
   5  27   1        0.15       -1.97     10.88 o 
   7  27   1     3080.83     3201.02     63.49 o 
   9  27   1     1887.78     1830.81     43.64 o 
  11  27   1       85.77       42.19     14.18 o 
  13  27   1      210.71      155.78     17.18 o 
 -14  28   1     2450.70     2295.21     67.88 o 
 -12  28   1    10159.60     9870.26    199.58 o 
 -10  28   1     2846.96     2733.94     63.45 o 
  -8  28   1      331.76      341.60     20.77 o 
  -6  28   1     4687.74     4650.07     90.70 o 
  -4  28   1     5165.12     5342.13     97.05 o 
  -2  28   1     2627.77     2550.85     53.26 o 
   0  28   1     1446.11     1456.13     36.17 o 
   2  28   1     4192.79     4338.27     78.95 o 
   4  28   1     5135.56     4890.34     93.93 o 
   6  28   1      694.84      620.46     24.55 o 
   8  28   1     1376.34     1341.63     36.36 o 
  10  28   1     4326.49     4157.71    102.66 o 
  12  28   1      675.22      625.07     27.07 o 
 -11  29   1       63.41      109.55     19.18 o 
  -9  29   1      699.51      599.71     26.93 o 
  -7  29   1     2964.63     2843.49     63.83 o 
  -5  29   1      226.66      193.47     16.71 o 
  -3  29   1      354.95      323.08     17.81 o 
  -1  29   1      337.42      266.99     16.65 o 
   1  29   1      194.32      159.36     14.50 o 
   3  29   1       10.21       23.57     12.40 o 
   5  29   1     1070.29     1093.19     32.24 o 
   7  29   1      327.15      256.38     17.53 o 
   9  29   1       51.34       -0.27     13.38 o 
  11  29   1      933.25      827.19     31.70 o 
 -10  30   1      897.39     1039.86     39.04 o 
  -8  30   1       16.11       14.33     14.93 o 
  -6  30   1     1959.74     2062.53     49.45 o 
  -4  30   1     2349.96     2425.97     54.88 o 
  -2  30   1      774.97      758.01     27.65 o 
   0  30   1      344.68      386.85     19.46 o 
   2  30   1     2028.00     2147.81     49.35 o 
   4  30   1     1634.10     1686.71     41.74 o 
   6  30   1        1.29       -1.19     12.26 o 
   8  30   1        1.39        5.73     13.54 o 
  -7  31   1      414.98      361.50     24.05 o 
  -5  31   1        1.22       -0.53     12.99 o 
  -3  31   1     1589.71     1568.79     41.42 o 
  -1  31   1     1790.55     1613.54     43.19 o 
   1  31   1     4249.99     4052.45    102.78 o 
   3  31   1       22.98       18.10     12.80 o 
   5  31   1      468.56      439.76     22.34 o 
   7  31   1     4944.60     4941.19    100.94 o 
  -4  32   1        3.38       -5.08     13.10 o 
  -2  32   1      328.91      280.98     19.89 o 
   0  32   1      436.74      444.02     23.36 o 
   2  32   1       85.04       95.79     16.73 o 
 -26   0   2     6886.63     6638.06    217.39 o 
 -24   0   2    15771.30    14799.37    448.54 o 
 -22   0   2     4379.78     4344.84    118.00 o 
 -20   0   2      324.20      190.61     35.18 o 
 -18   0   2     1496.63     1616.96    123.34 o 
 -16   0   2    51694.86    50893.17   1347.12 o 
 -14   0   2    19205.63    17501.02    364.84 o 
 -12   0   2    18791.15    19488.42    610.83 o 
 -10   0   2    26718.96    26978.88    774.23 o 
  -8   0   2    63931.60    67600.60   2531.77 o 
  -6   0   2    29595.27    28628.01   1427.19 o 
  -2   0   2   143225.73   128622.17   9851.19 o 
   0   0   2    41212.03    41547.56   3191.96 o 
   2   0   2   129306.00   137436.05  16052.52 o 
   4   0   2    33692.61    39989.25   2135.80 o 
   6   0   2    63282.88    73950.90   3991.53 o 
   8   0   2    50556.38    61289.75   1256.67 o 
  10   0   2      176.38      419.25     35.61 o 
  12   0   2    13927.82    14813.55    427.28 o 
  14   0   2    22536.57    23510.54    453.83 o 
  16   0   2    11999.49    13498.03    285.06 o 
  18   0   2        4.74        8.26     11.13 o 
  20   0   2     3367.41     3408.62     90.37 o 
  22   0   2     9582.17     9750.02    232.99 o 
  24   0   2    11107.76    11243.92    291.43 o 
  26   0   2      232.07      262.06     24.17 o 
 -27   1   2      491.30      355.32     24.45 o 
 -25   1   2       23.14       57.57     15.02 o 
 -23   1   2     1914.74     2091.60     46.92 o 
 -21   1   2     3545.40     3697.66    151.37 o 
 -19   1   2     2434.99     2578.08     52.76 o 
 -17   1   2     8658.21     9043.18    187.03 o 
 -15   1   2     2064.33     2250.34     42.77 o 
 -13   1   2     3536.06     4243.91    133.55 o 
 -11   1   2       11.55       18.68      6.03 o 
  -9   1   2       66.85       68.28     11.66 o 
  -7   1   2     9179.58     9203.88    304.49 o 
  -5   1   2    25938.24    23822.40   1289.12 o 
  -3   1   2    19364.43    17645.79    958.92 o 
  -1   1   2     8607.19     9136.79    410.16 o 
   1   1   2     1186.89     1556.37    127.63 o 
   3   1   2    33083.69    29509.95   2179.66 o 
   5   1   2     6912.16     6846.93    158.42 o 
   7   1   2      440.36      511.18     16.45 o 
   9   1   2    40233.55    40890.37    608.33 o 
  11   1   2    17902.61    18722.22    261.28 o 
  13   1   2     4696.95     5064.50     69.68 o 
  15   1   2      338.97      251.32     10.60 o 
  17   1   2       50.93       37.57      9.27 o 
  19   1   2     1077.19     1074.68     27.31 o 
  21   1   2      168.07      110.18     11.86 o 
  23   1   2      164.52      129.64     13.97 o 
  25   1   2       25.40       45.64     14.12 o 
 -26   2   2     2429.98     2478.60     68.59 o 
 -24   2   2     4717.07     4311.34    104.51 o 
 -22   2   2      296.69      278.66     24.22 o 
 -20   2   2       40.15       84.50     17.54 o 
 -18   2   2     9823.23    10808.16    187.18 o 
 -16   2   2    19849.53    19448.02    347.04 o 
 -14   2   2    20876.92    20655.72    315.26 o 
 -12   2   2     3705.24     4107.53     91.77 o 
 -10   2   2    20828.79    22829.43    688.96 o 
  -8   2   2    56095.70    57838.56   1337.85 o 
  -6   2   2    17470.11    18778.93    543.41 o 
  -4   2   2      116.25      270.41     77.73 o 
  -2   2   2    38081.52    37371.07   2496.85 o 
   0   2   2     2806.27     2436.30    254.88 o 
   2   2   2     4263.22     4355.24    242.31 o 
   4   2   2    37666.11    36152.25    923.87 o 
   6   2   2    32162.73    32705.67    870.37 o 
   8   2   2    28580.24    31535.13    484.08 o 
  10   2   2     2331.28     2036.89     36.18 o 
  12   2   2     6270.98     6150.28     84.38 o 
  14   2   2    29211.01    30421.29    432.38 o 
  16   2   2     2361.20     2369.95     42.15 o 
  18   2   2      629.29      662.03     20.58 o 
  20   2   2     1114.46     1209.81     29.82 o 
  22   2   2     2414.43     2535.18     53.97 o 
  24   2   2     4216.75     4148.95     80.57 o 
  26   2   2       67.57       64.66     13.77 o 
 -27   3   2     1187.33      945.05     39.22 o 
 -25   3   2      278.91      272.83     21.39 o 
 -23   3   2     2514.81     2938.31     61.02 o 
 -21   3   2    18593.51    19205.15    323.58 o 
 -19   3   2     1275.03     1049.75     28.21 o 
 -17   3   2      838.78      771.55     52.89 o 
 -15   3   2    17804.60    19121.85    299.65 o 
 -13   3   2     7517.30     8039.83    145.68 o 
 -11   3   2    25696.70    24919.06    437.41 o 
  -9   3   2     1222.34     1295.39     50.58 o 
  -7   3   2    42447.84    43939.65   1375.13 o 
  -5   3   2    59559.05    64243.73   3048.41 o 
  -3   3   2       79.75      177.55     57.92 o 
  -1   3   2   356137.19   437266.84  33405.47 o 
   1   3   2    35713.74    39420.14   2974.95 o 
   3   3   2    58958.92    62645.68   5152.08 o 
   5   3   2    20793.71    17283.89    614.47 o 
   7   3   2      274.77      506.80     18.91 o 
   9   3   2    56353.84    56989.40    849.13 o 
  11   3   2    88858.25    87955.48   1240.85 o 
  13   3   2     5030.14     4820.81     67.52 o 
  15   3   2      835.50     1143.40     51.38 o 
  17   3   2    15641.38    16712.96    260.12 o 
  19   3   2    10487.96    10767.74    174.03 o 
  21   3   2     1315.93     1253.65     31.91 o 
  23   3   2     3921.61     4106.21     79.74 o 
  25   3   2     1494.72     1537.25     43.53 o 
 -26   4   2       87.55       32.96     15.87 o 
 -24   4   2      238.88      188.28     19.09 o 
 -22   4   2        2.03        9.77      9.98 o 
 -20   4   2     8066.03     8450.84    262.33 o 
 -18   4   2      326.06      413.51     38.49 o 
 -16   4   2      250.02      263.56     17.91 o 
 -14   4   2    18667.11    19071.11    287.51 o 
 -12   4   2     3669.32     3616.28     95.27 o 
 -10   4   2      136.52       83.44     11.53 o 
  -8   4   2     5292.78     5174.84    216.87 o 
  -6   4   2        1.08      161.43     30.52 o 
  -4   4   2    10391.32    12637.60    536.56 o 
  -2   4   2      451.51      594.62    236.75 o 
   0   4   2     4001.17     3667.83    199.54 o 
   2   4   2      714.85      118.81    371.74 o 
   4   4   2    27143.54    29695.05   1053.74 o 
   6   4   2    26225.49    24353.17    518.50 o 
   8   4   2     2889.15     2848.73     46.14 o 
  10   4   2      129.70      385.42     30.53 o 
  12   4   2    13079.43    14354.06    194.31 o 
  14   4   2      298.70      248.01     13.14 o 
  16   4   2        6.71       17.30      7.75 o 
  18   4   2      129.11      195.94     12.56 o 
  20   4   2      515.68      500.88     19.43 o 
  22   4   2      114.76      111.95     12.90 o 
  24   4   2      923.07      949.28     28.12 o 
  26   4   2       72.92       61.82     14.61 o 
 -27   5   2      564.12      504.64     29.02 o 
 -25   5   2      382.33      355.33     23.43 o 
 -23   5   2     4546.44     4545.42     95.90 o 
 -21   5   2     7727.86     8095.61    143.66 o 
 -19   5   2    11976.05    11772.34    201.60 o 
 -17   5   2     1945.55     2220.20     43.00 o 
 -15   5   2     2175.15     2437.98     44.27 o 
 -13   5   2    29280.99    29464.73    432.89 o 
 -11   5   2    27050.87    26653.77    790.68 o 
  -9   5   2       34.95       78.02     11.56 o 
  -7   5   2    82470.97    78854.05   1918.25 o 
  -5   5   2     8850.59    11145.74    501.04 o 
  -3   5   2    10930.97    10373.52    440.87 o 
  -1   5   2    33031.88    42219.91   2172.06 o 
   1   5   2    25059.13    29996.61   1628.20 o 
   3   5   2   154481.84   166458.66   6419.98 o 
   5   5   2    41028.37    33334.53   6148.42 o 
   7   5   2    22228.27    20008.20    516.08 o 
   9   5   2    32988.22    37963.08    874.27 o 
  11   5   2    21574.37    22131.38    313.94 o 
  13   5   2    19756.26    19341.41    322.50 o 
  15   5   2     9121.43     9068.70    138.70 o 
  17   5   2      985.71     1183.88     41.99 o 
  19   5   2    24495.65    24801.72    406.65 o 
  21   5   2      209.80      198.97     14.31 o 
  23   5   2      246.18      270.48     16.04 o 
  25   5   2     2585.13     2605.26     60.47 o 
 -26   6   2     2119.50     2117.86     64.03 o 
 -24   6   2     1676.14     1709.65     51.53 o 
 -22   6   2     3965.50     4022.06    145.06 o 
 -20   6   2      714.71      806.56     25.45 o 
 -18   6   2      236.80      315.97     14.78 o 
 -16   6   2    59478.04    61461.64    926.86 o 
 -14   6   2     1624.31     1595.94     30.05 o 
 -12   6   2     6472.62     7903.93    177.54 o 
 -10   6   2    28505.98    28670.03    832.19 o 
  -8   6   2     6617.57     6845.97    144.26 o 
  -6   6   2    36138.98    33770.29   1019.52 o 
  -4   6   2    36184.20    38698.37   1213.19 o 
  -2   6   2     8249.28     8850.95    443.57 o 
   0   6   2    48457.01    51060.14   3909.61 o 
   2   6   2     5487.37     5752.68    186.58 o 
   4   6   2    37184.59    40652.73   1432.67 o 
   6   6   2    62659.57    66002.84   1267.74 o 
   8   6   2     8656.99    11184.86    174.11 o 
  10   6   2      395.47      361.41     11.06 o 
  12   6   2     5756.59     5678.29     81.12 o 
  14   6   2     3182.30     3403.45     52.95 o 
  16   6   2    18220.17    19395.60    312.05 o 
  18   6   2      474.07      441.36     17.17 o 
  20   6   2       75.22       29.07     10.23 o 
  22   6   2     4825.50     4644.61     82.29 o 
  24   6   2     1934.21     2021.87     45.63 o 
 -27   7   2      124.20       64.80     17.54 o 
 -25   7   2       12.44       10.08     14.20 o 
 -23   7   2      498.79      401.36     24.00 o 
 -21   7   2     2941.84     3019.52     61.17 o 
 -19   7   2       31.60       28.72      8.75 o 
 -17   7   2     4642.03     4406.22     76.04 o 
 -15   7   2     9014.35     9601.16    140.10 o 
 -13   7   2     8756.00     9425.36    194.97 o 
 -11   7   2     9779.90    10967.79    251.08 o 
  -9   7   2      304.79      475.10     16.95 o 
  -7   7   2      351.32      376.48     20.95 o 
  -5   7   2     3022.34     4141.27    113.41 o 
  -3   7   2     3111.70     3867.40    118.93 o 
  -1   7   2       12.56       50.62     17.04 o 
   1   7   2    52730.38    53876.19   1657.67 o 
   3   7   2      367.29      294.00     19.43 o 
   5   7   2     7906.40     9683.19    168.11 o 
   7   7   2     3288.74     3859.43    121.34 o 
   9   7   2     6355.80     6364.24    127.43 o 
  11   7   2      444.94      335.13     10.74 o 
  13   7   2       17.96       41.98      6.19 o 
  15   7   2     1617.83     1858.80     38.24 o 
  17   7   2      811.11      712.05     21.63 o 
  19   7   2      612.00      505.19     19.63 o 
  21   7   2     2459.87     2271.31     45.94 o 
  23   7   2        0.73       14.89     10.94 o 
  25   7   2      252.45      232.64     17.97 o 
 -26   8   2     2946.22     3381.82     91.99 o 
 -24   8   2     4527.45     4135.09    106.44 o 
 -22   8   2        3.25      -11.22     10.31 o 
 -20   8   2      105.31       46.31      9.77 o 
 -18   8   2    11023.46    11218.08    180.26 o 
 -16   8   2    35412.21    35731.75    540.98 o 
 -14   8   2     5685.86     5787.20     92.55 o 
 -12   8   2    15204.13    16909.08    270.27 o 
 -10   8   2    14799.63    15547.32    307.39 o 
  -8   8   2    10778.82     9278.42    152.03 o 
  -6   8   2     6918.34     6120.86    120.78 o 
  -4   8   2      996.57     1449.17     63.63 o 
  -2   8   2    67570.72    69910.38   1823.02 o 
   0   8   2    17382.69    19636.85   1171.96 o 
   2   8   2     3612.28     3570.08     83.69 o 
   4   8   2    30401.17    35844.49    640.49 o 
   6   8   2    63275.54    62678.09    918.95 o 
   8   8   2    13193.52    12834.56    299.92 o 
  10   8   2     2940.53     2712.18     54.65 o 
  12   8   2     6984.20     7661.40    119.04 o 
  14   8   2    47714.55    50568.89    740.82 o 
  16   8   2     6310.49     6757.84    114.82 o 
  18   8   2     1572.84     1317.09     31.29 o 
  20   8   2    13045.04    12644.58    205.11 o 
  22   8   2     5925.24     6081.87    108.19 o 
  24   8   2     6198.19     6076.41    117.27 o 
 -25   9   2      375.52      315.79     23.87 o 
 -23   9   2     1885.93     1774.98     53.18 o 
 -21   9   2     4578.61     4455.80     79.17 o 
 -19   9   2      418.33      404.82     33.42 o 
 -17   9   2       20.90       24.46      8.89 o 
 -15   9   2    16303.96    17374.80    253.12 o 
 -13   9   2      995.78     1069.59     22.20 o 
 -11   9   2     6766.36     7371.51    104.67 o 
  -9   9   2     1578.48     2339.29     78.14 o 
  -7   9   2     1106.21     1309.48     24.80 o 
  -5   9   2     5302.59     5613.32    170.59 o 
  -3   9   2     5583.58     5240.22    163.38 o 
  -1   9   2       30.35      233.67     30.66 o 
   1   9   2    35952.41    37927.18    781.36 o 
   3   9   2    30466.41    30652.55    530.40 o 
   5   9   2      249.12      113.49      6.18 o 
   7   9   2     7216.56     7569.11    115.31 o 
   9   9   2     3019.33     3125.28     49.92 o 
  11   9   2    16623.48    17471.06    254.84 o 
  13   9   2     1651.78     1320.94     27.54 o 
  15   9   2      552.98      721.44     22.07 o 
  17   9   2     1569.27     1578.24     36.54 o 
  19   9   2     1883.25     1994.08     43.28 o 
  21   9   2        0.99       13.80     10.65 o 
  23   9   2     1232.52     1337.07     36.26 o 
  25   9   2       67.07       34.69     13.88 o 
 -26  10   2     4237.12     3919.69    102.85 o 
 -24  10   2     1495.44     1511.90     56.16 o 
 -22  10   2       94.44       27.26     13.97 o 
 -20  10   2      795.84      908.35     25.51 o 
 -18  10   2     5540.47     5546.45     94.04 o 
 -16  10   2    19977.91    20704.29    327.84 o 
 -14  10   2     3090.85     2824.95     94.23 o 
 -12  10   2     3829.13     4115.00     80.05 o 
 -10  10   2     3209.02     3488.00     52.46 o 
  -8  10   2    36482.74    37634.65    540.29 o 
  -6  10   2      100.48      156.33      6.57 o 
  -4  10   2     1203.26     1543.02     52.36 o 
  -2  10   2     1915.07     1940.34     50.37 o 
   0  10   2    44092.80    46690.61    831.19 o 
   2  10   2    15538.31    15346.04    260.51 o 
   4  10   2      315.84      487.62     27.03 o 
   6  10   2    55757.24    58950.38    904.30 o 
   8  10   2    36545.79    34743.65    513.24 o 
  10  10   2     3911.42     4099.76     64.46 o 
  12  10   2    12171.63    12461.09    188.86 o 
  14  10   2    20612.16    21777.95    351.97 o 
  16  10   2     4204.70     4016.57     71.45 o 
  18  10   2        0.55       13.91      9.27 o 
  20  10   2     1712.29     1873.73     42.19 o 
  22  10   2     2926.65     3234.49     66.81 o 
  24  10   2      795.74      810.79     29.49 o 
 -25  11   2      581.23      509.24     29.76 o 
 -23  11   2      710.47      753.80     34.08 o 
 -21  11   2     7065.79     7513.07    136.66 o 
 -19  11   2     4587.21     4903.56    107.06 o 
 -17  11   2     1166.42     1517.24     40.64 o 
 -15  11   2    14510.39    15129.77    230.79 o 
 -13  11   2    23935.30    24065.03    348.88 o 
 -11  11   2    36482.17    36788.24    513.23 o 
  -9  11   2      261.68      225.51      7.93 o 
  -7  11   2    35476.68    36480.44    508.46 o 
  -5  11   2    36863.24    36951.91    560.10 o 
  -3  11   2    25515.80    21705.77    349.65 o 
  -1  11   2      362.88      786.82     40.91 o 
   1  11   2    98131.56   100314.29   1648.88 o 
   3  11   2   104986.46   107602.38   1587.82 o 
   5  11   2    25113.94    27720.20    396.84 o 
   7  11   2     1510.94     1505.01     85.27 o 
   9  11   2    11726.97    12846.58    262.16 o 
  11  11   2    27824.17    28593.74    409.56 o 
  13  11   2      848.54      856.06     22.52 o 
  15  11   2     4986.01     4913.45     85.20 o 
  17  11   2     2375.48     2542.47     50.22 o 
  19  11   2    14543.01    14420.62    242.74 o 
  21  11   2     2755.83     2687.79     57.44 o 
  23  11   2      593.76      677.34     26.86 o 
 -24  12   2     1974.51     1963.12     60.29 o 
 -22  12   2       76.29       77.58     16.20 o 
 -20  12   2      886.51      943.09     27.00 o 
 -18  12   2      309.50      356.56     21.40 o 
 -16  12   2     1007.92     1011.31     25.81 o 
 -14  12   2     4068.51     3981.35     64.48 o 
 -12  12   2    19257.69    18909.33    273.00 o 
 -10  12   2       57.63       69.02      6.87 o 
  -8  12   2     7840.16     7787.93    105.53 o 
  -6  12   2        0.17       -5.17      4.57 o 
  -4  12   2     7208.23     6519.51     96.89 o 
  -2  12   2     1307.14      543.95     26.15 o 
   0  12   2    19454.87    17824.09    270.14 o 
   2  12   2     1831.74     1862.95     39.35 o 
   4  12   2     1011.93      789.31     66.30 o 
   6  12   2       99.99       46.02      5.41 o 
   8  12   2      223.26      231.11      8.38 o 
  10  12   2      261.61      332.71     11.89 o 
  12  12   2      114.70       99.02      9.25 o 
  14  12   2      109.41       90.57      9.79 o 
  16  12   2      633.93      822.26     23.76 o 
  18  12   2      620.68      551.18     21.67 o 
  20  12   2      247.78      283.55     17.24 o 
  22  12   2       33.73        0.97     11.94 o 
  24  12   2      229.39      135.35     16.12 o 
 -25  13   2      211.04      131.39     20.22 o 
 -23  13   2      877.41      833.18     34.50 o 
 -21  13   2     9051.55     9246.15    201.27 o 
 -19  13   2     6585.28     6484.43    109.13 o 
 -17  13   2     3529.13     3467.36     63.45 o 
 -15  13   2     4227.27     4219.44     88.96 o 
 -13  13   2    29097.28    27284.12    393.06 o 
 -11  13   2    12707.65    12114.50    169.97 o 
  -9  13   2      456.97      516.24     13.00 o 
  -7  13   2    36083.71    35704.73    509.76 o 
  -5  13   2    52171.23    51467.00    715.95 o 
  -3  13   2     2265.84     2444.76     38.32 o 
  -1  13   2     1092.07     1149.45     72.50 o 
   1  13   2    71300.63    78175.55   1205.85 o 
   3  13   2     7219.92     6737.06     97.49 o 
   5  13   2     2538.95     2697.14     42.80 o 
   7  13   2     4699.15     5445.35    115.72 o 
   9  13   2     7471.34     7377.85    110.85 o 
  11  13   2     9236.12     8979.75    133.83 o 
  13  13   2     1955.69     2009.65     45.15 o 
  15  13   2      586.18      492.14     19.14 o 
  17  13   2     2421.57     2842.54     57.69 o 
  19  13   2     6512.51     6248.50    112.55 o 
  21  13   2     1995.67     1693.31     41.71 o 
  23  13   2      142.25       73.68     14.80 o 
 -24  14   2     5899.53     5627.46    139.82 o 
 -22  14   2      149.20      235.25     20.32 o 
 -20  14   2     1752.33     1863.25     53.67 o 
 -18  14   2     6835.75     7260.17    122.50 o 
 -16  14   2     2498.47     2567.08     49.80 o 
 -14  14   2     2311.30     2249.12     78.61 o 
 -12  14   2     1058.42     1341.82     43.52 o 
 -10  14   2      144.83      224.64     18.35 o 
  -8  14   2    14319.66    15062.84    332.76 o 
  -6  14   2     1137.01     1194.10     22.02 o 
  -4  14   2     1947.17     2477.77     45.49 o 
  -2  14   2    17589.04    19227.70    367.07 o 
   0  14   2      894.03      532.33     28.23 o 
   2  14   2     4052.24     4212.09     62.97 o 
   4  14   2     3851.07     4364.11    105.41 o 
   6  14   2    14962.87    15550.77    228.48 o 
   8  14   2    15609.46    15763.64    215.90 o 
  10  14   2      211.72      116.23      9.62 o 
  12  14   2     1931.42     2276.26     46.91 o 
  14  14   2    19248.24    20051.04    332.55 o 
  16  14   2     6855.30     6682.55    117.93 o 
  18  14   2      629.44      568.28     24.67 o 
  20  14   2     4698.40     4889.51     93.49 o 
  22  14   2      475.03      393.35     21.19 o 
 -23  15   2      211.57      270.06     22.60 o 
 -21  15   2     1307.41     1297.59     43.60 o 
 -19  15   2     2018.48     2082.50     51.56 o 
 -17  15   2       79.85      101.37     11.42 o 
 -15  15   2     5281.93     5248.08     90.39 o 
 -13  15   2    10419.32    10496.98    166.01 o 
 -11  15   2     3984.72     3893.52     62.67 o 
  -9  15   2     4129.74     3809.73     55.58 o 
  -7  15   2    17363.95    18353.73    253.31 o 
  -5  15   2     3326.26     3645.63     64.61 o 
  -3  15   2     3439.22     4225.81     90.09 o 
  -1  15   2     3884.84     3149.51     47.13 o 
   1  15   2    14284.54    15436.19    233.82 o 
   3  15   2     1537.03     1537.70     26.85 o 
   5  15   2     1640.22     1760.35     31.39 o 
   7  15   2       76.83       44.10      6.82 o 
   9  15   2    16259.26    16780.82    234.47 o 
  11  15   2        2.46       14.72      8.33 o 
  13  15   2     3426.05     3329.70     66.17 o 
  15  15   2        0.75       -2.68     10.07 o 
  17  15   2       60.80       77.80     12.64 o 
  19  15   2     1486.26     1521.78     38.26 o 
  21  15   2      372.18      225.97     17.56 o 
  23  15   2       51.95       54.12     14.64 o 
 -24  16   2     4267.43     4173.26    101.48 o 
 -22  16   2     1881.67     1703.13     56.99 o 
 -20  16   2     5649.71     5781.84    131.69 o 
 -18  16   2     2350.15     2554.95     55.71 o 
 -16  16   2     5800.74     6215.31    105.92 o 
 -14  16   2     3143.38     3091.29     55.39 o 
 -12  16   2      185.27      219.41     12.05 o 
 -10  16   2     7688.18     7590.31    104.19 o 
  -8  16   2     8486.03     8898.38    182.25 o 
  -6  16   2    22503.59    21909.16    308.92 o 
  -4  16   2    10217.58    10952.01    199.97 o 
  -2  16   2      868.62      567.61     14.76 o 
   0  16   2    69030.98    70531.09    940.71 o 
   2  16   2     2606.30     2526.18     40.78 o 
   4  16   2        7.75       43.78      7.19 o 
   6  16   2    41750.46    44722.60    643.52 o 
   8  16   2    15479.75    16534.19    231.08 o 
  10  16   2     4169.40     4178.76     74.41 o 
  12  16   2    18640.41    19507.19    332.33 o 
  14  16   2    12804.29    12951.49    229.36 o 
  16  16   2    10214.73     9804.42    168.20 o 
  18  16   2     1354.05     1334.28     34.99 o 
  20  16   2     2506.10     2590.06     55.46 o 
  22  16   2     8697.65     8919.98    166.17 o 
 -23  17   2     2083.85     1939.49     60.52 o 
 -21  17   2      807.83      721.74     37.79 o 
 -19  17   2     8769.48     8160.84    187.95 o 
 -17  17   2       13.54       -0.20     10.92 o 
 -15  17   2        1.76       -2.68      8.65 o 
 -13  17   2    12421.23    12642.60    184.19 o 
 -11  17   2     4506.51     4971.55     90.96 o 
  -9  17   2     7332.61     7538.73    108.00 o 
  -7  17   2    12975.46    13768.12    189.90 o 
  -5  17   2     4129.23     4508.23     68.21 o 
  -3  17   2    11959.04    12402.70    179.84 o 
  -1  17   2     8288.86     8550.35    123.90 o 
   1  17   2     2258.90     2681.95     45.87 o 
   3  17   2    11033.96    10843.44    154.75 o 
   5  17   2     6622.54     7816.13    113.76 o 
   7  17   2     2449.13     2453.78     72.42 o 
   9  17   2     4495.72     4366.08     77.90 o 
  11  17   2     2455.05     2386.40     49.80 o 
  13  17   2     4038.28     3693.50     73.23 o 
  15  17   2     1026.29      936.05     28.32 o 
  17  17   2      145.29      159.87     14.26 o 
  19  17   2     4384.49     4318.53     82.63 o 
  21  17   2       13.49       28.71     13.98 o 
 -22  18   2       63.80       14.43     15.04 o 
 -20  18   2       72.74       71.22     15.25 o 
 -18  18   2     5347.11     4803.52    104.30 o 
 -16  18   2      480.58      504.41     20.65 o 
 -14  18   2     2890.38     2659.09     53.51 o 
 -12  18   2     5382.67     5272.05     81.91 o 
 -10  18   2      976.70      852.15     20.95 o 
  -8  18   2     9907.69    10098.26    143.60 o 
  -6  18   2      446.21      502.38     14.71 o 
  -4  18   2       19.15       60.56     10.08 o 
  -2  18   2    21660.47    22350.34    314.32 o 
   0  18   2     2404.74     2436.69     40.36 o 
   2  18   2     7392.88     7511.12    105.44 o 
   4  18   2     8844.59     9936.31    153.59 o 
   6  18   2      580.43      477.48     14.49 o 
   8  18   2    24761.93    23417.94    378.47 o 
  10  18   2     1478.72     1428.49     34.65 o 
  12  18   2      123.85       82.72     12.09 o 
  14  18   2     8534.39     8499.41    153.69 o 
  16  18   2      227.09      215.62     15.06 o 
  18  18   2      445.32      285.67     18.01 o 
  20  18   2      606.18      542.68     24.27 o 
 -21  19   2     5122.80     4840.87    110.51 o 
 -19  19   2      885.09      860.96     34.42 o 
 -17  19   2     1875.58     1513.84     43.99 o 
 -15  19   2     7447.76     7196.92    154.74 o 
 -13  19   2     9105.95     8993.62    139.99 o 
 -11  19   2    11088.84    11325.13    234.35 o 
  -9  19   2     3349.90     3827.07     87.30 o 
  -7  19   2    20049.77    21958.94    301.75 o 
  -5  19   2    54711.98    57131.43    774.69 o 
  -3  19   2     2770.21     2840.91     46.37 o 
  -1  19   2       19.93       23.26      6.56 o 
   1  19   2    28823.57    31525.19    424.33 o 
   3  19   2     6631.50     6529.48     93.32 o 
   5  19   2      291.15      265.68     11.41 o 
   7  19   2     3642.03     4003.37     82.10 o 
   9  19   2    10287.48    10808.81    188.30 o 
  11  19   2    15457.83    15168.67    259.74 o 
  13  19   2     1865.61     1919.29     44.57 o 
  15  19   2      594.80      596.23     24.30 o 
  17  19   2     5840.66     5547.79    102.83 o 
  19  19   2     2396.15     2462.37     56.00 o 
  21  19   2     2370.64     2226.61     53.84 o 
 -22  20   2       78.39       55.89     16.86 o 
 -20  20   2      158.28       59.93     16.67 o 
 -18  20   2      107.77       52.70     14.25 o 
 -16  20   2        2.12      -12.36     12.07 o 
 -14  20   2      163.99      105.22     14.74 o 
 -12  20   2      220.01      157.54     12.47 o 
 -10  20   2      929.06     1001.77     47.20 o 
  -8  20   2     2374.40     2304.52     62.00 o 
  -6  20   2        0.67       18.30      7.26 o 
  -4  20   2     1434.77     1410.58     27.68 o 
  -2  20   2       49.72       63.90      7.48 o 
   0  20   2      480.71      376.01     12.99 o 
   2  20   2     3690.27     3976.37     59.70 o 
   4  20   2     4302.43     4443.77     70.44 o 
   6  20   2     1089.44     1185.60     28.93 o 
   8  20   2     1851.61     1830.13     41.10 o 
  10  20   2      254.03      244.36     17.18 o 
  12  20   2      271.17      212.24     15.10 o 
  14  20   2      540.38      406.82     19.43 o 
  16  20   2      298.63      280.79     17.79 o 
  18  20   2        5.35       -9.92     12.80 o 
  20  20   2      746.23      651.06     27.25 o 
 -21  21   2     4379.02     4445.12    103.42 o 
 -19  21   2     3105.22     2952.17     71.66 o 
 -17  21   2      178.15      154.49     20.05 o 
 -15  21   2     2545.37     2542.61     69.30 o 
 -13  21   2     7441.99     6885.11    147.92 o 
 -11  21   2     3942.25     4000.60     77.54 o 
  -9  21   2      274.39      239.94     12.83 o 
  -7  21   2     2265.36     2555.97     54.63 o 
  -5  21   2    17142.77    17620.16    268.63 o 
  -3  21   2     8806.08     8826.17    128.32 o 
  -1  21   2      529.58      667.99     17.99 o 
   1  21   2     6939.17     6904.47    105.98 o 
   3  21   2    11217.67    11246.35    166.83 o 
   5  21   2     3883.07     3961.66     71.19 o 
   7  21   2      513.86      398.41     21.54 o 
   9  21   2     6695.88     6905.89    124.69 o 
  11  21   2     4401.80     4366.09     83.13 o 
  13  21   2      964.17      799.93     26.81 o 
  15  21   2      190.49      158.89     15.18 o 
  17  21   2     3592.52     3708.60     76.02 o 
  19  21   2     4055.84     3750.40     77.83 o 
 -20  22   2      165.73       87.52     21.61 o 
 -18  22   2     2155.98     2079.70     65.21 o 
 -16  22   2     3843.51     3944.19    104.79 o 
 -14  22   2      161.13      146.17     18.04 o 
 -12  22   2      741.73      796.23     30.88 o 
 -10  22   2     1308.18     1261.80     32.52 o 
  -8  22   2     3459.46     3519.59     67.16 o 
  -6  22   2     1314.29     1524.49     30.74 o 
  -4  22   2       29.41       30.15      7.51 o 
  -2  22   2     2328.69     2563.90     48.81 o 
   0  22   2     3127.49     3240.28     56.54 o 
   2  22   2     1264.51     1360.17     30.72 o 
   4  22   2     7036.03     7237.58    119.24 o 
   6  22   2     2461.54     2501.92     49.53 o 
   8  22   2     7695.53     6818.68    128.66 o 
  10  22   2        3.82        1.70      9.66 o 
  12  22   2     2741.80     2786.39     59.39 o 
  14  22   2     6291.39     6049.13    109.38 o 
  16  22   2     3556.56     3372.01     91.00 o 
  18  22   2      131.03      110.60     16.41 o 
 -19  23   2       69.96       35.28     19.29 o 
 -17  23   2      158.95      135.38     21.11 o 
 -15  23   2        1.36      -16.71     14.80 o 
 -13  23   2      917.39      836.43     56.10 o 
 -11  23   2       16.79      -11.21     12.32 o 
  -9  23   2      580.19      653.81     24.67 o 
  -7  23   2      143.77      139.41     11.88 o 
  -5  23   2     1077.07      934.63     23.53 o 
  -3  23   2     1086.07     1018.86     32.38 o 
  -1  23   2      608.32      731.76     21.80 o 
   1  23   2     2146.18     2273.27     46.65 o 
   3  23   2     4545.29     4324.86     79.33 o 
   5  23   2     4871.14     4733.54     83.45 o 
   7  23   2        3.17      -18.08      9.04 o 
   9  23   2      323.91      293.46     16.38 o 
  11  23   2      895.84      746.64     26.29 o 
  13  23   2     1376.85     1271.44     37.22 o 
  15  23   2      472.01      416.00     21.60 o 
  17  23   2     1480.43     1493.37     41.93 o 
 -18  24   2     2733.80     2701.65     79.59 o 
 -16  24   2     3329.58     3389.02     93.89 o 
 -14  24   2      330.07      294.58     24.20 o 
 -12  24   2     1438.44     1577.61     49.77 o 
 -10  24   2    12322.44    11926.18    242.15 o 
  -8  24   2     7130.75     6844.05    133.03 o 
  -6  24   2      751.13      677.06     24.97 o 
  -4  24   2     2274.38     2492.48     50.05 o 
  -2  24   2     8647.92     8728.02    149.30 o 
   0  24   2    18350.82    18998.89    313.18 o 
   2  24   2     1074.70     1077.09     28.70 o 
   4  24   2     4416.31     5258.20     97.74 o 
   6  24   2     9880.99    10224.86    169.52 o 
   8  24   2     1984.56     1886.72     41.13 o 
  10  24   2     1624.67     1357.34     36.21 o 
  12  24   2     2027.31     1932.86     48.06 o 
  14  24   2     3743.64     3763.31     76.84 o 
  16  24   2     3523.15     3095.53     66.29 o 
 -17  25   2      707.92      598.67     35.12 o 
 -15  25   2      387.69      291.92     25.49 o 
 -13  25   2     1175.61      961.65     40.77 o 
 -11  25   2     1889.26     1925.67     55.28 o 
  -9  25   2      136.98       99.43     15.32 o 
  -7  25   2      875.57      825.57     28.45 o 
  -5  25   2     3258.35     2957.22     60.84 o 
  -3  25   2      412.45      331.88     15.93 o 
  -1  25   2      393.57      493.39     19.14 o 
   1  25   2     3075.53     3097.01     62.26 o 
   3  25   2     5333.78     5036.70     96.83 o 
   5  25   2      149.58      100.45     12.91 o 
   7  25   2       25.96       29.18     10.46 o 
   9  25   2      942.14      885.97     27.46 o 
  11  25   2     1729.49     1693.89     50.32 o 
  13  25   2      809.48      606.64     29.73 o 
  15  25   2      482.33      416.83     21.94 o 
 -16  26   2     4082.90     3911.47    105.93 o 
 -14  26   2      584.23      492.93     30.84 o 
 -12  26   2      175.02      189.59     20.99 o 
 -10  26   2     2257.20     2424.23     62.45 o 
  -8  26   2     2293.72     2172.47     55.17 o 
  -6  26   2        8.12       14.89     11.23 o 
  -4  26   2     1390.11     1488.16     37.43 o 
  -2  26   2     3075.77     3246.17     63.22 o 
   0  26   2     4180.08     4260.57     79.22 o 
   2  26   2      181.62      166.97     14.13 o 
   4  26   2       98.78      150.21     14.06 o 
   6  26   2     3104.02     3221.11     69.62 o 
   8  26   2       48.37       34.13     11.51 o 
  10  26   2      282.45      267.11     17.65 o 
  12  26   2        1.64      -17.32     11.61 o 
  14  26   2        9.13      -23.37     11.68 o 
 -15  27   2     1373.68     1082.10     46.01 o 
 -13  27   2     5877.49     5515.84    140.21 o 
 -11  27   2      486.33      496.76     26.32 o 
  -9  27   2      589.46      529.71     26.53 o 
  -7  27   2     2442.79     2450.84     60.82 o 
  -5  27   2     2067.68     1915.27     48.09 o 
  -3  27   2     2505.65     2365.96     52.40 o 
  -1  27   2     3103.42     3153.71     65.08 o 
   1  27   2      943.43      895.32     27.02 o 
   3  27   2     5525.82     5204.63    100.77 o 
   5  27   2     1805.19     1675.42     45.17 o 
   7  27   2       51.01       71.59     13.22 o 
   9  27   2     4046.04     3958.46     80.96 o 
  11  27   2     3079.61     2739.47     58.74 o 
  13  27   2      576.72      556.52     29.47 o 
 -14  28   2      255.13      283.61     26.80 o 
 -12  28   2      783.79      689.60     36.48 o 
 -10  28   2      391.29      309.03     22.17 o 
  -8  28   2      158.00      172.39     18.35 o 
  -6  28   2      714.70      752.33     30.67 o 
  -4  28   2      443.31      426.53     22.02 o 
  -2  28   2     1250.08     1244.95     34.80 o 
   0  28   2      490.51      409.40     21.05 o 
   2  28   2      261.52      218.64     17.12 o 
   4  28   2      511.99      552.58     22.57 o 
   6  28   2     1157.15     1172.38     43.67 o 
   8  28   2        7.23       -3.81     12.49 o 
  10  28   2      267.52      229.30     19.76 o 
  12  28   2     2297.33     1947.58     55.97 o 
 -11  29   2     1692.48     1420.04     47.70 o 
  -9  29   2       78.83       94.99     16.96 o 
  -7  29   2       20.47       26.30     14.76 o 
  -5  29   2     5959.88     5741.66    146.04 o 
  -3  29   2     2369.09     2268.23     54.36 o 
  -1  29   2     1698.48     1697.42     44.88 o 
   1  29   2     4703.43     4704.50     94.40 o 
   3  29   2     2019.88     2016.60     49.66 o 
   5  29   2     8762.30     8509.03    175.26 o 
   7  29   2      166.77      210.81     18.10 o 
   9  29   2     1020.65     1030.66     35.39 o 
 -10  30   2      600.37      515.39     30.01 o 
  -8  30   2     5727.35     5439.02    148.10 o 
  -6  30   2      366.60      308.11     21.59 o 
  -4  30   2      332.56      375.64     23.29 o 
  -2  30   2     7447.23     7365.11    142.11 o 
   0  30   2     1046.02      894.07     31.33 o 
   2  30   2      444.38      355.11     20.90 o 
   4  30   2     4867.98     4646.42    114.50 o 
   6  30   2      926.34      913.58     32.20 o 
   8  30   2     2208.44     2083.69     54.20 o 
  -7  31   2      662.77      715.57     33.37 o 
  -5  31   2       29.94        8.40     14.59 o 
  -3  31   2      549.93      521.51     25.11 o 
  -1  31   2      192.68      222.11     19.40 o 
   1  31   2       96.63       93.72     16.59 o 
   3  31   2      617.04      717.17     28.41 o 
   5  31   2       19.04        9.02     13.94 o 
  -2  32   2     2953.67     2893.85     70.69 o 
   0  32   2     2005.34     1946.36     53.18 o 
   2  32   2       17.92       26.06     15.29 o 
 -27   1   3     5468.37     5816.37    135.83 o 
 -25   1   3     6516.75     6687.13    123.12 o 
 -23   1   3     2855.70     2766.26     78.60 o 
 -21   1   3     1620.57     1804.23     68.01 o 
 -19   1   3     2567.02     2791.45     55.53 o 
 -17   1   3      726.02      765.89     63.41 o 
 -15   1   3      107.84      174.57     23.41 o 
 -13   1   3       37.29       48.41      9.84 o 
 -11   1   3    26830.42    27001.23    446.06 o 
  -9   1   3    22516.94    21548.90    380.32 o 
  -5   1   3       13.36       51.60     13.85 o 
  -3   1   3    19167.64    18742.13   1019.57 o 
  -1   1   3   145166.97   130212.36   6486.42 o 
   1   1   3    47230.32      202.11  24470.03 o 
   3   1   3    17666.90    18976.52   1109.55 o 
   5   1   3    99243.70    93999.37   2985.39 o 
   7   1   3    69534.23    66726.57   1076.15 o 
   9   1   3    15414.04    15061.14    218.73 o 
  11   1   3    20182.83    20589.56    270.57 o 
  13   1   3    21990.55    23108.16    304.82 o 
  15   1   3    15044.90    14413.11    187.49 o 
  17   1   3      114.88       45.35      8.85 o 
  19   1   3     1003.08     1103.13     28.23 o 
  21   1   3     7715.07     8379.68    146.78 o 
  23   1   3     4262.58     4269.16     84.42 o 
  25   1   3       50.60       69.92     14.63 o 
 -26   2   3      679.20      519.34     26.95 o 
 -24   2   3      373.53      516.03     21.66 o 
 -22   2   3     2286.90     2642.94     58.24 o 
 -20   2   3    22381.78    22955.79    433.46 o 
 -18   2   3     1308.31      804.61     40.98 o 
 -16   2   3     2397.01     2453.11     99.58 o 
 -14   2   3    54388.41    53555.51    838.44 o 
 -12   2   3    18343.71    20537.43    582.91 o 
 -10   2   3      361.25      376.64     13.03 o 
  -8   2   3    40757.15    34118.66   4252.13 o 
  -4   2   3     3969.83     4340.28    164.57 o 
  -2   2   3    26503.31    26571.31   1447.94 o 
   0   2   3    34602.30    33112.25   4727.93 o 
   2   2   3    57058.71      227.08  25624.49 o 
   4   2   3     6542.72     6149.73    283.70 o 
   6   2   3     7588.24     7578.85    161.56 o 
   8   2   3    13508.91    19490.08    592.47 o 
  10   2   3     7404.66     8403.31    120.05 o 
  12   2   3    11404.22    12715.63    168.48 o 
  14   2   3     2289.91     2682.25     40.86 o 
  16   2   3     2091.52     2059.94     38.80 o 
  18   2   3    12660.80    13347.14    220.39 o 
  20   2   3      872.39      777.16     23.92 o 
  22   2   3      179.43      180.23     14.95 o 
  24   2   3     2477.52     2592.44     59.92 o 
 -27   3   3       34.67        6.19     14.63 o 
 -25   3   3     1547.52     1474.69     56.66 o 
 -23   3   3       52.83       53.96     11.02 o 
 -21   3   3        3.65       35.31     11.12 o 
 -19   3   3     3329.74     3372.00     65.15 o 
 -17   3   3     5849.74     6043.26    104.75 o 
 -15   3   3     7058.76     7346.70    123.26 o 
 -13   3   3      610.14      473.83     23.63 o 
 -11   3   3     1184.53     1165.65     41.09 o 
  -9   3   3    14774.12    17720.85    336.58 o 
  -7   3   3    17740.29    16521.12    592.77 o 
  -5   3   3     3361.66     3730.22    195.88 o 
  -3   3   3    74019.34    88168.99   4055.95 o 
  -1   3   3     2010.24     2186.98    105.64 o 
   1   3   3    14705.41    11469.74    888.79 o 
   3   3   3     8921.37    10121.14    329.99 o 
   5   3   3     2974.05     3894.15    192.32 o 
   7   3   3    24499.93    24365.56    407.71 o 
   9   3   3     6520.54     5582.16    101.18 o 
  11   3   3        7.59        6.97      4.34 o 
  13   3   3     8022.11     8468.70    114.16 o 
  15   3   3     3002.34     2894.61     63.20 o 
  17   3   3     2781.11     2904.58     52.38 o 
  19   3   3      260.33      288.77     14.44 o 
  21   3   3      551.83      516.12     21.69 o 
  23   3   3     1363.35     1396.13     39.01 o 
  25   3   3       37.83       63.73     14.17 o 
 -26   4   3      233.72      123.06     17.25 o 
 -24   4   3      156.33      216.13     15.38 o 
 -22   4   3    13441.00    14106.19    241.81 o 
 -20   4   3    15295.41    16298.10    278.08 o 
 -18   4   3     5594.08     4956.09    179.40 o 
 -16   4   3    29742.61    29807.85    481.57 o 
 -14   4   3    26401.35    26043.65    423.33 o 
 -12   4   3    40538.95    41916.61    708.86 o 
 -10   4   3     1130.63      942.64    137.02 o 
  -8   4   3    20492.90    23178.84    483.24 o 
  -6   4   3   161642.88   161013.86   8055.17 o 
  -4   4   3   135849.81   118987.86   9114.84 o 
  -2   4   3     5471.23     5936.34    471.29 o 
   0   4   3    79232.04      220.98  48424.57 o 
   2   4   3    70698.34    66932.96   2232.73 o 
   4   4   3    35232.97    35529.63    901.85 o 
   6   4   3     6370.02     5938.96    140.82 o 
   8   4   3    16582.20    19284.07    539.00 o 
  10   4   3     8482.82     9944.13    328.24 o 
  12   4   3      217.43      192.01     13.63 o 
  14   4   3     2712.87     2829.87     47.37 o 
  16   4   3    21184.43    22797.91    338.17 o 
  18   4   3    18114.30    18742.13    290.84 o 
  20   4   3     2502.29     2312.69     49.35 o 
  22   4   3     2851.49     2817.72     63.08 o 
  24   4   3     5436.17     5520.15    110.90 o 
 -27   5   3     1365.16     1315.03     44.91 o 
 -25   5   3     1297.39     1296.44     40.13 o 
 -23   5   3      429.02      428.98     19.16 o 
 -21   5   3       23.95       42.71     10.02 o 
 -19   5   3     3874.85     3760.11    103.60 o 
 -17   5   3        5.14       42.81     12.30 o 
 -15   5   3        2.51       24.50      6.45 o 
 -13   5   3     5614.42     6869.66    145.26 o 
 -11   5   3     2681.71     2392.92     50.18 o 
  -9   5   3    20068.82    19733.57    447.22 o 
  -7   5   3    24194.66    26413.21    474.84 o 
  -5   5   3      984.97      310.84     30.02 o 
  -1   5   3    29561.10    29098.71   3155.67 o 
   1   5   3    14459.45    15829.96    442.40 o 
   3   5   3    21251.56    22599.98   1029.90 o 
   5   5   3    46490.79    46017.97    988.10 o 
   7   5   3    52036.52    54037.18    897.88 o 
   9   5   3      706.34      674.98     23.96 o 
  11   5   3     5991.21     5913.18    129.18 o 
  13   5   3    15107.89    16193.24    223.09 o 
  15   5   3     5685.09     5317.78     94.98 o 
  17   5   3       32.20      118.99     13.32 o 
  19   5   3      675.33      708.37     23.92 o 
  21   5   3       41.62       32.39     12.08 o 
  23   5   3      225.55      185.83     16.69 o 
  25   5   3       19.29       58.69     13.43 o 
 -26   6   3      218.86      150.92     18.02 o 
 -24   6   3     2456.26     2577.74     62.87 o 
 -22   6   3     8569.41     8922.11    157.23 o 
 -20   6   3     3228.99     2809.33     55.22 o 
 -18   6   3      572.65      516.70     18.60 o 
 -16   6   3     6556.75     7099.33    150.60 o 
 -14   6   3     2133.63     2534.19     48.40 o 
 -12   6   3    13539.51    12972.85    219.22 o 
 -10   6   3     3177.79     3305.11    239.64 o 
  -8   6   3    25991.96    27994.75    514.22 o 
  -6   6   3    11960.75     7798.22    289.03 o 
  -4   6   3    47690.64    22332.07   1247.09 o 
  -2   6   3     2835.21     1833.81    110.26 o 
   0   6   3     4708.69     3609.34    165.70 o 
   2   6   3    45056.66    44062.13   1539.57 o 
   4   6   3    41701.92    44860.50   1282.54 o 
   6   6   3    13185.32    12652.13    261.48 o 
   8   6   3    29723.68    28768.85    422.92 o 
  10   6   3    20177.53    19658.60    302.11 o 
  12   6   3     3317.78     3226.51     75.33 o 
  14   6   3     1263.40      962.08     20.31 o 
  16   6   3     4689.57     5027.57     86.81 o 
  18   6   3     6125.99     6768.77    119.11 o 
  20   6   3      902.68      951.71     28.33 o 
  22   6   3       50.24       34.48     12.61 o 
  24   6   3      895.70      874.88     29.95 o 
 -27   7   3      602.10      654.96     31.77 o 
 -25   7   3     3219.79     3084.87     79.69 o 
 -23   7   3     2485.36     2330.61     67.10 o 
 -21   7   3       25.29       58.39     17.92 o 
 -19   7   3     3943.47     4466.83     81.23 o 
 -17   7   3     7942.67     7959.31    135.26 o 
 -15   7   3     2783.71     2687.43     50.47 o 
 -13   7   3     1048.71     1469.38     62.02 o 
 -11   7   3     9583.68     9438.02    162.10 o 
  -9   7   3    11682.63    11506.96    210.89 o 
  -7   7   3    34062.14    35907.76    632.95 o 
  -5   7   3     1460.87     1513.11    111.91 o 
  -3   7   3    87213.97    90469.77   7048.89 o 
  -1   7   3    70992.49    71274.57   2221.37 o 
   1   7   3    22162.50    21200.00    530.48 o 
   3   7   3    41464.61    43633.93   1354.48 o 
   5   7   3    33385.56    35075.16    632.87 o 
   7   7   3    72024.93    71391.50   1093.55 o 
   9   7   3    12974.71    11753.63    265.62 o 
  11   7   3     6224.41     7211.09    111.02 o 
  13   7   3    31621.88    33721.91    459.37 o 
  15   7   3     9286.74     9131.30    143.75 o 
  17   7   3      126.27       89.63     11.00 o 
  19   7   3      509.57      572.48     21.94 o 
  21   7   3     4503.81     5005.24     98.15 o 
  23   7   3     4695.62     4568.65     89.83 o 
  25   7   3        3.38      -10.00     12.54 o 
 -26   8   3      428.94      448.82     26.30 o 
 -24   8   3      520.33      418.54     21.73 o 
 -22   8   3      391.69      475.80     19.50 o 
 -20   8   3      182.56      194.42     12.82 o 
 -18   8   3     1610.91     1659.60     49.32 o 
 -16   8   3       13.71       24.01      7.20 o 
 -14   8   3      283.37      273.46     20.52 o 
 -12   8   3     2545.69     2681.45     83.54 o 
 -10   8   3      878.21     1084.38     21.95 o 
  -8   8   3      230.32      148.21      8.56 o 
  -6   8   3     1391.61     2140.79     42.28 o 
  -4   8   3     5795.67     5818.74    125.66 o 
  -2   8   3      668.51      963.42     61.45 o 
   0   8   3     4707.29     4947.07    119.07 o 
   2   8   3     3986.95     4161.36    110.32 o 
   4   8   3     4489.62     4254.32    141.40 o 
   6   8   3     3441.93     4374.16     71.50 o 
   8   8   3    13146.40    13231.34    207.24 o 
  10   8   3      820.90      722.82     17.11 o 
  12   8   3      631.53      572.67     16.07 o 
  14   8   3     3504.78     3871.91     60.64 o 
  16   8   3      519.50      440.91     17.52 o 
  18   8   3      677.15      626.33     21.84 o 
  20   8   3     1807.15     1902.52     45.46 o 
  22   8   3      198.36      160.92     14.81 o 
  24   8   3       22.40       25.72     12.84 o 
 -25   9   3     1710.31     1667.57     50.99 o 
 -23   9   3     3847.65     3875.05    134.87 o 
 -21   9   3      475.55      521.68     20.19 o 
 -19   9   3     8713.62     9148.64    155.63 o 
 -17   9   3    50593.16    52544.16    809.23 o 
 -15   9   3      792.72      668.31     20.99 o 
 -13   9   3        0.83       53.59      6.73 o 
 -11   9   3    30946.14    29063.98    440.34 o 
  -9   9   3     9289.94     8950.35    189.80 o 
  -7   9   3     3534.28     3379.12     64.26 o 
  -5   9   3      713.55      518.37     22.14 o 
  -3   9   3   119576.28   121431.80   2160.10 o 
  -1   9   3   201494.41   198553.42   4465.57 o 
   1   9   3      851.26      958.03     27.49 o 
   3   9   3    10507.83    11434.76    290.36 o 
   5   9   3    28228.17    31045.11    495.18 o 
   7   9   3     5219.95     5024.94     72.87 o 
   9   9   3    18570.21    18880.46    323.05 o 
  11   9   3     3755.96     4277.16    140.77 o 
  13   9   3     5757.67     6428.83    101.36 o 
  15   9   3    10299.64    10005.46    169.38 o 
  17   9   3      265.22      129.10     11.86 o 
  19   9   3      953.92      961.50     28.18 o 
  21   9   3    10702.47    10491.10    182.37 o 
  23   9   3     7604.44     7462.06    137.93 o 
 -26  10   3       81.05       20.91     15.25 o 
 -24  10   3     1423.12     1582.90     43.64 o 
 -22  10   3     2319.81     2274.43     48.38 o 
 -20  10   3     8652.35     9161.88    206.74 o 
 -18  10   3     1245.35     1116.93     27.42 o 
 -16  10   3     6334.69     6662.10    131.18 o 
 -14  10   3    19847.21    20089.92    316.33 o 
 -12  10   3    10657.50    11435.88    205.60 o 
 -10  10   3    13414.70    12944.53    198.10 o 
  -8  10   3    37708.00    40823.59    696.76 o 
  -6  10   3    18292.88    17909.96    320.30 o 
  -4  10   3    51455.66    59539.81   1102.17 o 
  -2  10   3     1625.94     1590.14     64.53 o 
   0  10   3     1246.23      540.25     33.78 o 
   2  10   3     6954.22     8138.77    322.53 o 
   4  10   3    18417.01    18574.12    305.24 o 
   6  10   3     2408.41     2777.83     43.86 o 
   8  10   3    22562.87    24653.54    354.96 o 
  10  10   3    13040.36    12991.28    203.18 o 
  12  10   3     6573.68     6725.17    105.29 o 
  14  10   3       42.96       33.01      9.41 o 
  16  10   3     6401.74     7080.69    123.69 o 
  18  10   3     8914.89     8865.48    153.03 o 
  20  10   3     1211.87     1159.02     32.02 o 
  22  10   3      168.73      161.24     14.87 o 
  24  10   3     1688.16     1679.15     45.09 o 
 -25  11   3      434.96      302.81     25.13 o 
 -23  11   3     1095.50     1042.25     32.68 o 
 -21  11   3     1912.94     1912.34     42.32 o 
 -19  11   3     3988.97     4196.90     83.40 o 
 -17  11   3     3243.52     3359.52     60.85 o 
 -15  11   3     1076.11     1104.53     34.47 o 
 -13  11   3     2137.64     2039.81     38.99 o 
 -11  11   3     2935.37     3449.26     91.39 o 
  -9  11   3     1409.76     1092.13     25.36 o 
  -7  11   3      558.55      532.85     14.69 o 
  -5  11   3      217.29      545.89     59.01 o 
  -3  11   3      165.96      242.67     26.13 o 
  -1  11   3     1386.07     1992.05     52.59 o 
   1  11   3     5042.13     6887.04    560.88 o 
   3  11   3     5789.06     6855.80    150.18 o 
   5  11   3      697.61      943.50     25.85 o 
   7  11   3     1181.38     1165.11     21.53 o 
   9  11   3     4214.22     4450.76     71.08 o 
  11  11   3       62.97       66.30      7.51 o 
  13  11   3      297.75      353.12     13.04 o 
  15  11   3     1439.18     1346.18     32.18 o 
  17  11   3     7008.10     6840.00    120.56 o 
  19  11   3      337.39      347.64     17.61 o 
  21  11   3      681.88      508.80     21.70 o 
  23  11   3     2567.76     2372.93     55.23 o 
 -26  12   3      282.19      249.06     22.02 o 
 -24  12   3     2076.33     2326.40     67.34 o 
 -22  12   3     3571.54     3622.42     70.16 o 
 -20  12   3     4337.61     4046.18     78.85 o 
 -18  12   3      734.08      678.23     29.38 o 
 -16  12   3     4451.83     4567.42     79.01 o 
 -14  12   3     2036.98     2092.09     40.46 o 
 -12  12   3     6745.45     6521.17    102.19 o 
 -10  12   3     1168.62      892.85     31.13 o 
  -8  12   3     6971.24     8058.30    364.81 o 
  -6  12   3    22731.82    20873.39    363.65 o 
  -4  12   3    23138.25    22219.50    397.25 o 
  -2  12   3        4.23       54.03     19.45 o 
   0  12   3     1168.84     1579.55    194.92 o 
   2  12   3    38011.00    41713.76    696.36 o 
   4  12   3    51970.90    52011.98    846.05 o 
   6  12   3        8.33        4.67      5.15 o 
   8  12   3    37318.89    39121.60    562.45 o 
  10  12   3    23158.71    24888.15    369.61 o 
  12  12   3     5438.18     5694.74     90.21 o 
  14  12   3      249.76      352.23     15.50 o 
  16  12   3     9489.23    10409.08    171.46 o 
  18  12   3    12608.63    12854.74    210.03 o 
  20  12   3       37.24       45.71     12.00 o 
  22  12   3      188.17      139.92     15.87 o 
 -25  13   3     2067.06     1751.99     55.69 o 
 -23  13   3      221.97      235.08     19.77 o 
 -21  13   3     2305.94     2361.88     50.00 o 
 -19  13   3      439.97      480.33     18.50 o 
 -17  13   3     2513.82     2468.73     47.99 o 
 -15  13   3     1322.58     1309.79     38.81 o 
 -13  13   3     2743.94     2756.78     59.64 o 
 -11  13   3     1436.06     1519.91     31.80 o 
  -9  13   3      577.12      675.38     36.85 o 
  -7  13   3     2372.53     2965.93     71.21 o 
  -5  13   3     7910.34     9197.21    191.55 o 
  -3  13   3    26169.47    25363.03    407.93 o 
  -1  13   3    41284.00    38651.61    634.73 o 
   1  13   3      581.01      522.92     13.11 o 
   3  13   3     3604.23     3465.59     72.74 o 
   5  13   3    26586.36    27128.87    373.30 o 
   7  13   3     4793.56     5414.76     79.52 o 
   9  13   3     4259.09     4373.83     68.21 o 
  11  13   3      392.29      464.20     14.57 o 
  13  13   3      388.99      482.58     16.67 o 
  15  13   3     4745.64     4658.91     81.80 o 
  17  13   3      136.60      104.42     12.08 o 
  19  13   3        0.78       -5.99     10.89 o 
  21  13   3      858.16      872.56     29.81 o 
  23  13   3        2.23      -24.86     12.91 o 
 -24  14   3     2249.28     2119.67     57.20 o 
 -22  14   3     5761.64     5836.44    122.99 o 
 -20  14   3      673.57      594.55     21.30 o 
 -18  14   3        1.95        6.11      8.09 o 
 -16  14   3     3742.89     3787.68     64.59 o 
 -14  14   3     4427.35     4322.23     71.45 o 
 -12  14   3     4359.16     4223.75     86.42 o 
 -10  14   3        2.40       -9.05      6.63 o 
  -8  14   3     1439.55     1349.86    102.06 o 
  -6  14   3    24759.93    24926.87    427.72 o 
  -4  14   3    11981.57    10982.66    189.26 o 
  -2  14   3     8291.91     9453.20    171.95 o 
   0  14   3    18807.45    17918.12    266.38 o 
   2  14   3    39318.04    40931.96    581.42 o 
   4  14   3    52935.81    56573.80    958.58 o 
   6  14   3     1901.26     2247.74     59.60 o 
   8  14   3     6518.77     6761.47    100.08 o 
  10  14   3    15499.58    15922.96    232.07 o 
  12  14   3      836.84      737.98     23.16 o 
  14  14   3      878.21      711.21     23.28 o 
  16  14   3     6058.10     5880.38    101.58 o 
  18  14   3     2109.09     2110.76     48.09 o 
  20  14   3      353.55      307.51     18.56 o 
  22  14   3      214.79      253.13     18.80 o 
 -23  15   3     1131.15     1090.96     37.13 o 
 -21  15   3      117.75      100.05     12.60 o 
 -19  15   3     4868.69     4789.93     81.83 o 
 -17  15   3     4023.86     4074.85     69.13 o 
 -15  15   3     8949.19     8775.54    149.04 o 
 -13  15   3     1528.05     1557.69     33.59 o 
 -11  15   3    47771.41    47519.32    736.10 o 
  -9  15   3    51230.54    51717.29    936.17 o 
  -7  15   3     1697.64     1635.20     35.35 o 
  -5  15   3     7323.73     8144.40    136.44 o 
  -3  15   3    34948.51    38696.18    639.17 o 
  -1  15   3    12620.09    11873.46    182.31 o 
   1  15   3     1994.77     1713.03     45.89 o 
   3  15   3    14599.70    16055.31    336.67 o 
   5  15   3     4332.73     4696.55     74.96 o 
   7  15   3    19688.29    19659.61    300.21 o 
   9  15   3      760.53      623.60     25.87 o 
  11  15   3     2315.95     2649.72     45.32 o 
  13  15   3    19455.16    20183.89    341.61 o 
  15  15   3     6927.62     6910.90    127.29 o 
  17  15   3     2300.12     2113.57     48.79 o 
  19  15   3     2569.25     2386.82     53.59 o 
  21  15   3     2366.45     2343.84     54.89 o 
 -24  16   3      111.36      131.31     17.35 o 
 -22  16   3      265.83      242.14     18.93 o 
 -20  16   3      194.03      245.97     15.64 o 
 -18  16   3      439.60      413.40     16.82 o 
 -16  16   3      190.82      178.70     11.68 o 
 -14  16   3      305.04      263.53     18.16 o 
 -12  16   3     2223.35     2410.97     46.09 o 
 -10  16   3      331.55      237.64     13.07 o 
  -8  16   3       93.86       91.06      9.87 o 
  -6  16   3     2528.98     2404.90     48.78 o 
  -4  16   3      165.47      154.59     13.77 o 
  -2  16   3     2364.71     2605.47     43.18 o 
   0  16   3      167.12      435.51     30.62 o 
   2  16   3      886.94      838.37     18.15 o 
   4  16   3     3283.61     3595.56     56.62 o 
   6  16   3      682.51      700.87     17.59 o 
   8  16   3      518.32      442.89     13.60 o 
  10  16   3     1423.26     1302.40     27.77 o 
  12  16   3      200.23      229.07     15.94 o 
  14  16   3        9.01      -18.35      9.40 o 
  16  16   3      197.09      180.27     14.94 o 
  18  16   3      850.20      748.30     26.98 o 
  20  16   3       12.01        1.64     12.10 o 
  22  16   3      287.10      311.73     21.81 o 
 -23  17   3     3162.63     2848.02     91.93 o 
 -21  17   3       41.87       31.89     13.16 o 
 -19  17   3     3352.54     3517.10     63.73 o 
 -17  17   3     5784.38     5505.37    102.75 o 
 -15  17   3     3898.09     3847.75     69.33 o 
 -13  17   3      238.79      316.57     14.31 o 
 -11  17   3    29291.70    30841.19    517.67 o 
  -9  17   3    31936.38    31696.84    519.88 o 
  -7  17   3     1605.20     1494.56     55.43 o 
  -5  17   3    10193.98    11090.21    185.23 o 
  -3  17   3     9892.49    10677.52    224.15 o 
  -1  17   3     9596.14     9999.42    144.32 o 
   1  17   3       85.76       39.60      6.37 o 
   3  17   3     4193.51     4540.69     68.57 o 
   5  17   3     9211.93     9645.17    142.13 o 
   7  17   3    10547.85    11230.23    164.51 o 
   9  17   3     3690.04     3787.07     59.38 o 
  11  17   3     2502.87     2828.63     56.91 o 
  13  17   3     5163.33     5132.53     97.51 o 
  15  17   3     6202.76     6090.02    118.17 o 
  17  17   3      803.00      675.40     25.06 o 
  19  17   3      690.12      775.57     27.76 o 
  21  17   3     4330.38     3878.25     81.47 o 
 -22  18   3     1066.87     1091.56     42.12 o 
 -20  18   3     2305.46     1911.36     60.34 o 
 -18  18   3       85.79       97.15     12.11 o 
 -16  18   3     1493.68     1670.34     37.44 o 
 -14  18   3     1151.90     1250.05     32.27 o 
 -12  18   3      818.89      739.29     23.13 o 
 -10  18   3     2947.16     2546.53     79.91 o 
  -8  18   3      625.82      495.35     25.44 o 
  -6  18   3    11921.68    11796.11    187.22 o 
  -4  18   3    13731.76    14649.96    229.28 o 
  -2  18   3      452.48      455.42     19.06 o 
   0  18   3     6804.71     6763.05     95.66 o 
   2  18   3    15444.84    16592.53    234.43 o 
   4  18   3    11975.29    12452.17    180.67 o 
   6  18   3      291.70      234.99     10.75 o 
   8  18   3     9631.78    10495.11    153.10 o 
  10  18   3    10534.25    10725.84    185.66 o 
  12  18   3     1329.60     1252.09     32.06 o 
  14  18   3      196.14      195.75     15.09 o 
  16  18   3     5765.52     6018.82    112.43 o 
  18  18   3     1531.08     1303.33     36.26 o 
  20  18   3        3.82       -4.25     13.15 o 
 -21  19   3     1254.08     1235.29     44.38 o 
 -19  19   3      913.93      727.68     35.30 o 
 -17  19   3     1063.61     1112.35     33.14 o 
 -15  19   3        0.28      -19.51      9.75 o 
 -13  19   3     1438.41     1419.25     34.84 o 
 -11  19   3      921.78     1004.02     27.36 o 
  -9  19   3     2127.17     2321.23     47.29 o 
  -7  19   3     2515.75     2347.69     46.47 o 
  -5  19   3        0.82       14.41      7.25 o 
  -3  19   3       14.80       34.98      7.27 o 
  -1  19   3     5096.61     5126.75     87.04 o 
   1  19   3      373.22      419.85     12.79 o 
   3  19   3       77.94       62.46      7.18 o 
   5  19   3     3380.91     3358.33     79.73 o 
   7  19   3        2.52       17.77      8.12 o 
   9  19   3     1160.24     1019.64     31.62 o 
  11  19   3     1187.90     1183.95     31.06 o 
  13  19   3      270.15      241.11     16.03 o 
  15  19   3      154.54       92.05     13.55 o 
  17  19   3        5.93      -15.71     11.62 o 
  19  19   3        8.48        9.64     13.03 o 
 -22  20   3     1087.34      945.17     42.08 o 
 -20  20   3     1863.96     1840.01     61.56 o 
 -18  20   3       38.67       19.70     14.61 o 
 -16  20   3      816.63      873.04     30.68 o 
 -14  20   3     9628.43     9965.81    175.00 o 
 -12  20   3      937.98      920.06     27.32 o 
 -10  20   3      921.86      955.51     27.07 o 
  -8  20   3     3351.13     3530.18     67.08 o 
  -6  20   3     9409.86     9834.17    165.96 o 
  -4  20   3    16456.84    17080.94    267.75 o 
  -2  20   3      386.62      433.00     35.83 o 
   0  20   3     2580.69     3099.86     74.69 o 
   2  20   3    16967.27    17887.80    248.83 o 
   4  20   3     6918.79     6475.98    100.66 o 
   6  20   3     2152.54     1793.63     59.22 o 
   8  20   3    12586.93    13274.82    228.31 o 
  10  20   3    10519.48    10723.72    193.38 o 
  12  20   3     7288.86     6744.68    136.19 o 
  14  20   3      942.31     1058.25     31.88 o 
  16  20   3     4684.53     4691.45    102.20 o 
  18  20   3     4945.89     4783.58     98.55 o 
 -21  21   3       10.41      -29.85     15.47 o 
 -19  21   3      654.40      626.69     34.05 o 
 -17  21   3     1296.72     1223.28     43.04 o 
 -15  21   3      417.08      319.55     19.73 o 
 -13  21   3        0.01      -19.98      9.99 o 
 -11  21   3     8958.20     8984.57    158.17 o 
  -9  21   3     2957.79     2944.55     61.04 o 
  -7  21   3       86.06       55.68      9.92 o 
  -5  21   3     3788.93     3926.63     71.67 o 
  -3  21   3     1768.39     1856.08     37.43 o 
  -1  21   3     4514.95     4686.01     80.02 o 
   1  21   3      923.01      992.76     23.43 o 
   3  21   3     1435.30     1618.93     30.75 o 
   5  21   3     2308.19     2372.95     46.08 o 
   7  21   3     2665.43     2683.35     56.31 o 
   9  21   3     2466.62     2275.09     60.85 o 
  11  21   3        7.01       -3.63     10.09 o 
  13  21   3       11.41        1.36     10.69 o 
  15  21   3     3237.44     3104.64     95.74 o 
  17  21   3      174.43      167.33     17.81 o 
  19  21   3       18.26       24.83     14.50 o 
 -20  22   3      793.71      729.75     37.37 o 
 -18  22   3     1501.35     1292.15     47.43 o 
 -16  22   3     1753.86     1806.59     54.39 o 
 -14  22   3     3945.78     3879.84     88.11 o 
 -12  22   3     4788.93     4500.05     86.39 o 
 -10  22   3      209.12      341.41     17.57 o 
  -8  22   3     1180.24     1330.16     33.00 o 
  -6  22   3     9052.80     9332.07    160.22 o 
  -4  22   3     1002.50     1184.68     27.97 o 
  -2  22   3      328.29      334.11     14.60 o 
   0  22   3     3651.18     3939.80     87.90 o 
   2  22   3      930.76     1100.46     35.51 o 
   4  22   3     8546.54     8832.74    138.66 o 
   6  22   3        2.51       -0.47      9.24 o 
   8  22   3      619.20      627.42     22.70 o 
  10  22   3     4348.17     3920.43     78.37 o 
  12  22   3     1518.08     1478.14     55.76 o 
  14  22   3      322.65      211.17     17.04 o 
  16  22   3      741.61      633.58     27.73 o 
  18  22   3     1326.72     1258.83     40.58 o 
 -19  23   3     3246.29     3164.30     91.99 o 
 -17  23   3     2542.20     2189.25     66.32 o 
 -15  23   3     1574.49     1452.07     47.27 o 
 -13  23   3      433.40      386.82     21.13 o 
 -11  23   3     8447.38     8738.74    172.48 o 
  -9  23   3    13278.65    13235.50    228.60 o 
  -7  23   3      637.60      577.39     29.38 o 
  -5  23   3      821.69      900.95     25.97 o 
  -3  23   3     6012.67     5991.60    100.36 o 
  -1  23   3    11617.85    11657.95    186.15 o 
   1  23   3      672.94      758.24     24.65 o 
   3  23   3     2599.38     2817.13     59.79 o 
   5  23   3     5654.64     6013.44    106.65 o 
   7  23   3     4349.99     4717.51     90.99 o 
   9  23   3       69.77       49.29     11.32 o 
  11  23   3     1410.18     1475.19     38.08 o 
  13  23   3     5538.39     5159.98    108.88 o 
  15  23   3     3916.07     3799.01     88.36 o 
  17  23   3       49.29       16.01     14.27 o 
 -18  24   3       10.70        1.16     17.79 o 
 -16  24   3        4.49      -23.45     14.64 o 
 -14  24   3      199.25      195.89     19.17 o 
 -12  24   3        2.58      -23.88     13.05 o 
 -10  24   3      162.70      202.89     16.84 o 
  -8  24   3        3.96       -6.23     10.43 o 
  -6  24   3        8.13      -15.17      9.65 o 
  -4  24   3      387.87      354.66     19.41 o 
  -2  24   3      377.45      333.36     16.62 o 
   0  24   3        1.08       16.36     10.10 o 
   2  24   3     3238.31     3138.55     73.09 o 
   4  24   3     1016.95      951.22     32.37 o 
   6  24   3      663.37      664.28     24.27 o 
   8  24   3     2311.44     2077.22     58.36 o 
  10  24   3      193.26       90.04     14.39 o 
  12  24   3       50.38       44.67     14.63 o 
  14  24   3      655.23      597.40     35.50 o 
  16  24   3      164.15      149.81     17.65 o 
 -17  25   3     3219.24     3155.83     89.29 o 
 -15  25   3      862.55      783.27     45.57 o 
 -13  25   3        4.35       10.56     13.61 o 
 -11  25   3     1293.23     1246.65     42.50 o 
  -9  25   3     4044.73     3826.10     94.49 o 
  -7  25   3      170.46      177.93     15.39 o 
  -5  25   3       17.53       32.36     11.46 o 
  -3  25   3     6171.31     6235.25    149.37 o 
  -1  25   3     9996.24     9690.31    190.46 o 
   1  25   3     3386.55     3233.19     75.09 o 
   3  25   3     1878.58     1901.60     53.67 o 
   5  25   3     4813.05     4561.28     89.02 o 
   7  25   3     8285.72     8240.99    149.80 o 
   9  25   3     1153.72     1075.34     39.79 o 
  11  25   3      529.21      530.22     25.68 o 
  13  25   3     9503.52     9461.29    197.72 o 
  15  25   3     1814.63     1594.41     44.84 o 
 -16  26   3      913.63      959.63     41.80 o 
 -14  26   3     1380.58     1339.76     48.78 o 
 -12  26   3     1264.21     1115.60     40.56 o 
 -10  26   3        2.58       -5.07     13.30 o 
  -8  26   3       76.02       74.98     15.59 o 
  -6  26   3     6345.37     6225.20    141.08 o 
  -4  26   3      925.44      830.38     32.17 o 
  -2  26   3       81.45       78.27     14.66 o 
   0  26   3     7882.04     8202.62    180.80 o 
   2  26   3     1765.62     1658.12     47.53 o 
   4  26   3     6268.64     5828.81    154.92 o 
   6  26   3      438.96      536.22     24.00 o 
   8  26   3     1781.10     1845.41     57.16 o 
  10  26   3     3839.87     3671.64     99.24 o 
  12  26   3      144.04       90.86     16.84 o 
  14  26   3       10.13       12.50     15.79 o 
 -15  27   3        2.22        9.05     18.15 o 
 -13  27   3       42.40       14.90     15.63 o 
 -11  27   3      240.31      172.51     19.27 o 
  -9  27   3        2.96      -13.74     13.84 o 
  -7  27   3     1073.66     1133.73     39.50 o 
  -5  27   3       35.82       20.58     14.54 o 
  -3  27   3       38.91       26.21     13.96 o 
  -1  27   3     2110.01     2393.99     65.07 o 
   1  27   3     1014.31     1033.23     37.41 o 
   3  27   3      128.37      138.19     17.88 o 
   5  27   3     2422.62     2464.88     62.39 o 
   7  27   3       47.92       48.21     13.02 o 
   9  27   3      509.65      484.44     22.98 o 
  11  27   3     1500.58     1462.14     43.80 o 
  13  27   3      233.83      201.82     19.74 o 
 -12  28   3     2774.90     2964.23    101.97 o 
 -10  28   3       18.06      -12.11     13.94 o 
  -8  28   3     4237.51     4359.26    107.71 o 
  -6  28   3     7169.68     6955.98    155.44 o 
  -4  28   3     4191.09     4179.23    100.10 o 
  -2  28   3      363.76      502.21     24.96 o 
   0  28   3     1043.56     1140.54     38.94 o 
   2  28   3     2519.16     2751.40     76.24 o 
   4  28   3      713.77      631.12     30.65 o 
   6  28   3        0.09        4.08     14.78 o 
   8  28   3     3049.30     3133.50     70.88 o 
  10  28   3     1000.25      937.84     40.06 o 
 -11  29   3      705.60      662.88     33.00 o 
  -9  29   3      858.32      739.84     34.21 o 
  -7  29   3      161.36      196.59     20.38 o 
  -5  29   3      668.56      627.09     30.52 o 
  -3  29   3      334.66      259.21     21.13 o 
  -1  29   3     2862.43     2695.61     68.47 o 
   1  29   3       80.13       34.22     15.24 o 
   3  29   3       56.83       33.92     16.49 o 
   5  29   3     1136.83      988.15     38.57 o 
   7  29   3     1513.85     1373.51     44.99 o 
   9  29   3      447.88      441.64     26.99 o 
 -10  30   3        2.55       31.45     17.54 o 
  -8  30   3     1250.76     1417.25     48.13 o 
  -6  30   3     1564.92     1494.98     49.28 o 
  -4  30   3      357.81      294.53     22.71 o 
  -2  30   3     1463.06     1451.58     45.40 o 
   0  30   3      760.76      863.55     34.79 o 
   2  30   3     1053.18      966.58     39.00 o 
   4  30   3      553.93      489.82     28.55 o 
   6  30   3       88.42       77.95     18.28 o 
  -7  31   3      770.26      723.61     36.04 o 
  -5  31   3      115.38       64.32     17.48 o 
  -3  31   3     1214.08     1143.63     45.41 o 
  -1  31   3     5511.44     5125.21    116.92 o 
   1  31   3     1082.06     1106.82     40.01 o 
   3  31   3      176.24      160.88     19.51 o 
   5  31   3     3775.66     3567.59    110.33 o 
 -28   0   4      510.56      690.82     66.93 o 
 -26   0   4     9713.78    10141.16    289.13 o 
 -24   0   4     1153.59     1103.21     42.88 o 
 -22   0   4     3095.61     3350.08    186.93 o 
 -20   0   4    18891.94    19873.02    473.73 o 
 -18   0   4    19422.88    17824.40    817.14 o 
 -16   0   4    33430.95    33307.88    782.58 o 
 -14   0   4    28656.98    27817.56    604.70 o 
 -12   0   4    22311.25    22779.54    703.13 o 
  -8   0   4     1713.44     1684.52     56.94 o 
  -6   0   4      556.51      432.50     58.48 o 
  -4   0   4   105891.11   104335.27   5221.17 o 
  -2   0   4    65048.16    60086.21   4607.49 o 
   2   0   4    11845.92        3.95      5.83 o 
   4   0   4    11525.07    13788.83    787.58 o 
   6   0   4    86424.23    85704.84   2603.90 o 
   8   0   4     2540.47     1792.72    138.96 o 
  10   0   4    53215.95    50902.45   1204.63 o 
  12   0   4    42395.77    47299.46    919.99 o 
  14   0   4    15399.83    16416.85    328.35 o 
  16   0   4     4747.54     4580.12    124.56 o 
  18   0   4     5287.16     6446.82    167.83 o 
  20   0   4     5926.15     6110.63    160.92 o 
  22   0   4    10286.99    10657.53    269.26 o 
  24   0   4      574.04      517.12     37.22 o 
 -27   1   4      252.99      285.99     17.25 o 
 -25   1   4       15.54       17.37      9.98 o 
 -23   1   4     2299.66     2364.79     50.18 o 
 -21   1   4       33.88       10.93      8.74 o 
 -19   1   4      359.06      410.48     24.28 o 
 -17   1   4     1230.92     1507.50     82.18 o 
 -15   1   4     2369.35     2647.70     50.55 o 
 -13   1   4    26121.74    24092.93    422.80 o 
 -11   1   4     2270.66     2531.87     76.30 o 
  -9   1   4    38029.28    41662.83    894.79 o 
  -7   1   4    83104.78    83513.62   2030.28 o 
  -5   1   4     6394.57     5498.33    431.41 o 
  -3   1   4    15543.29    14198.79    601.39 o 
  -1   1   4    36562.28    33655.87   3549.17 o 
   1   1   4     1064.78       -2.08      2.37 o 
   3   1   4    49503.98    52872.61   4049.09 o 
   5   1   4    38083.18    38163.48    821.94 o 
   7   1   4      110.20      170.03     10.49 o 
   9   1   4    45195.98    46259.12    697.49 o 
  11   1   4      132.80       74.23      8.46 o 
  13   1   4     3058.56     3027.82     57.05 o 
  15   1   4     4785.36     5267.82     80.00 o 
  17   1   4     6704.81     6628.88    113.48 o 
  19   1   4     4067.74     4278.45     82.42 o 
  21   1   4      153.28      180.09     14.50 o 
  23   1   4      619.64      596.98     37.50 o 
 -26   2   4     1173.55     1146.50     32.12 o 
 -24   2   4     2629.30     2650.86     88.21 o 
 -22   2   4     1102.63     1391.77     39.49 o 
 -20   2   4     6013.43     6346.89    114.22 o 
 -18   2   4    12244.03    11952.65    198.55 o 
 -16   2   4     2346.66     2341.89     72.55 o 
 -14   2   4      178.18      199.07      9.94 o 
 -12   2   4    82136.86    84736.45   1822.76 o 
 -10   2   4    16164.24    15677.64    544.34 o 
  -8   2   4    58703.12    56737.25   1156.25 o 
  -6   2   4    56030.89    52124.34   1216.41 o 
  -4   2   4    38862.50    38555.17   1479.35 o 
  -2   2   4    58968.83    60156.84   2447.82 o 
   0   2   4      391.34       -7.84      3.92 o 
   2   2   4      433.42       66.97     18.94 o 
   4   2   4    41943.82    41268.91    924.20 o 
   6   2   4     1084.80      863.05     65.77 o 
   8   2   4    35238.75    36695.42    833.49 o 
  10   2   4     7894.49     9187.84    146.84 o 
  12   2   4     7147.04     7676.15    108.39 o 
  14   2   4    14131.41    14947.75    206.61 o 
  16   2   4       76.51       90.44      8.42 o 
  18   2   4      125.50      166.20     12.51 o 
  20   2   4     8592.24     8925.92    160.37 o 
  22   2   4     2029.56     1880.91     45.13 o 
  24   2   4      442.52      392.25     24.56 o 
 -27   3   4     1871.74     1899.12     85.10 o 
 -25   3   4     1047.09     1307.49     33.93 o 
 -23   3   4     2327.05     2517.59     52.95 o 
 -21   3   4     3193.10     3281.40     73.38 o 
 -19   3   4     1280.45     1536.56     33.69 o 
 -17   3   4       52.58       39.81      9.69 o 
 -15   3   4    10460.87    10425.86    249.91 o 
 -13   3   4     9950.83     9215.93    165.49 o 
 -11   3   4    27290.97    26046.38    661.08 o 
  -9   3   4     9238.72     8734.17    361.54 o 
  -7   3   4    27304.09    26962.40    616.98 o 
  -5   3   4   121921.97   119456.47   3829.70 o 
  -3   3   4    14635.02    11076.68    862.51 o 
  -1   3   4    37816.67      462.11  18780.00 o 
   1   3   4     5380.53      268.17   2469.55 o 
   3   3   4    20220.01    21865.51    656.57 o 
   5   3   4     9562.79     9703.89    235.05 o 
   7   3   4    89848.04    84939.68   1796.67 o 
   9   3   4    20128.85    18848.96    280.77 o 
  11   3   4     7650.90     6649.04     97.18 o 
  13   3   4     6806.77     8167.38    140.60 o 
  15   3   4    12314.88    12780.29    181.82 o 
  17   3   4    13546.80    13867.99    234.06 o 
  19   3   4     1955.59     1999.97     45.25 o 
  21   3   4        7.02       11.68     11.00 o 
  23   3   4     2684.24     2770.99     66.78 o 
 -26   4   4      133.92      101.17     12.35 o 
 -24   4   4      509.41      544.48     20.78 o 
 -22   4   4      158.49      154.42     12.07 o 
 -20   4   4      830.77      843.47     27.83 o 
 -18   4   4     1273.28     1077.47     26.16 o 
 -16   4   4        0.34       42.49      9.11 o 
 -14   4   4     1108.91     1154.59     22.03 o 
 -12   4   4     6814.30     7784.44    172.87 o 
 -10   4   4     8549.42     8491.88    257.61 o 
  -8   4   4      725.71      486.50     58.79 o 
  -6   4   4     1691.49     1125.28     61.28 o 
  -4   4   4      368.59      484.99     49.54 o 
  -2   4   4     6426.17      197.48   1615.87 o 
   0   4   4     4008.30      537.85   1325.10 o 
   2   4   4     3466.56     2388.19    412.11 o 
   4   4   4      932.34     1006.65     23.85 o 
   6   4   4     4640.42     5049.12    108.82 o 
   8   4   4    10832.56    11566.21    306.46 o 
  10   4   4     1898.76     1784.37     57.37 o 
  12   4   4      130.55      222.60     18.45 o 
  14   4   4     3826.38     3784.84     57.47 o 
  16   4   4      373.84      433.94     17.50 o 
  18   4   4        1.72       26.16      9.33 o 
  20   4   4        0.64      -19.90      9.95 o 
  22   4   4       82.76       43.46     13.30 o 
  24   4   4        0.68      -21.64     13.60 o 
 -27   5   4      525.73      447.89     25.00 o 
 -25   5   4      825.11      880.14     27.03 o 
 -23   5   4     4774.03     5163.47     96.23 o 
 -21   5   4     9794.02    10008.70    169.08 o 
 -19   5   4      247.35      207.07     11.78 o 
 -17   5   4      536.98      308.95     33.53 o 
 -15   5   4    20224.71    20681.51    336.26 o 
 -13   5   4    13090.79    11786.85    199.12 o 
 -11   5   4      472.04      494.54     20.34 o 
  -9   5   4     1926.15     4122.78    205.15 o 
  -7   5   4    16805.61    15100.99    767.58 o 
  -5   5   4    57999.96    54671.04   1638.77 o 
  -3   5   4      492.23      631.30     25.01 o 
  -1   5   4     3790.88     3643.46    241.28 o 
   1   5   4   135632.47   151425.66  11635.68 o 
   3   5   4    54816.05    53815.73   1114.10 o 
   5   5   4     5256.24     4933.44    206.00 o 
   7   5   4    12715.96    14594.89    480.87 o 
   9   5   4    44509.66    44952.76    693.44 o 
  11   5   4    14324.05    14579.11    206.38 o 
  13   5   4     2034.96     1839.46     66.38 o 
  15   5   4     9186.79    10221.02    147.13 o 
  17   5   4    13616.13    14184.86    232.67 o 
  19   5   4     2385.62     2215.59     48.70 o 
  21   5   4      264.64      357.73     19.32 o 
  23   5   4     2365.70     2400.92     60.53 o 
 -26   6   4     2458.18     2494.27     69.34 o 
 -24   6   4     3123.37     3129.52     63.57 o 
 -22   6   4       10.40        7.00      9.65 o 
 -20   6   4     6840.32     7597.70    131.28 o 
 -18   6   4    16275.64    16671.27    345.78 o 
 -16   6   4     3926.90     4039.06     71.78 o 
 -14   6   4     2567.06     2829.44     79.38 o 
 -12   6   4    20093.84    21039.96    386.93 o 
 -10   6   4    52631.95    49079.53   1014.27 o 
  -8   6   4    15565.62    15521.62    379.93 o 
  -6   6   4    11384.86    10824.11    312.07 o 
  -4   6   4     6770.17     5883.76    162.73 o 
  -2   6   4    84228.74    85727.38   3405.58 o 
   0   6   4      619.09        8.64     76.81 o 
   2   6   4     6117.19     6108.73    119.57 o 
   4   6   4    32458.60    34392.73    654.56 o 
   6   6   4     3198.98     3209.37     95.26 o 
   8   6   4     6239.63     6804.61    148.71 o 
  10   6   4     2929.41     2013.14     46.53 o 
  12   6   4     9311.48    10710.51    154.89 o 
  14   6   4    28938.52    30486.20    412.71 o 
  16   6   4     1057.38     1153.40     26.33 o 
  18   6   4      125.92       92.28     10.99 o 
  20   6   4     9172.43     9412.99    176.92 o 
  22   6   4     8792.07     9062.86    171.98 o 
  24   6   4       19.29      -11.27     14.14 o 
 -27   7   4      347.46      286.05     19.24 o 
 -25   7   4      565.93      596.61     22.19 o 
 -23   7   4     2842.68     2839.75     58.40 o 
 -21   7   4     1443.16     1357.51     32.61 o 
 -19   7   4      774.61      612.53     45.09 o 
 -17   7   4     2416.84     2678.08     51.14 o 
 -15   7   4     2112.10     2297.88     71.68 o 
 -13   7   4     1314.38     1390.05     32.64 o 
 -11   7   4       34.78        7.80      4.90 o 
  -9   7   4       94.00      147.87     18.68 o 
  -7   7   4    17696.33    17616.35   1312.47 o 
  -5   7   4      111.98      106.79     13.87 o 
  -3   7   4     3286.31     3549.28    115.22 o 
  -1   7   4    22850.71    21608.78   1193.34 o 
   1   7   4      281.75      431.20     41.43 o 
   3   7   4       21.91       77.25      9.85 o 
   5   7   4     4376.24     4229.57     88.17 o 
   7   7   4      629.93      493.58     28.94 o 
   9   7   4       15.69       18.53      6.36 o 
  11   7   4     9629.44    10135.25    153.25 o 
  13   7   4     9095.58     9793.46    153.45 o 
  15   7   4     5107.95     5063.15     76.57 o 
  17   7   4     1220.35     1077.27     29.30 o 
  19   7   4     3263.90     3078.88     62.83 o 
  21   7   4      104.89      104.06     13.94 o 
  23   7   4     1212.72     1320.25     48.27 o 
 -26   8   4     1794.47     1610.95     36.62 o 
 -24   8   4     4539.08     4385.26     97.64 o 
 -22   8   4       41.68        3.00      8.74 o 
 -20   8   4    15613.71    16007.37    264.23 o 
 -18   8   4     6744.16     6990.84    120.50 o 
 -16   8   4     2331.19     2293.51     42.84 o 
 -14   8   4     1041.50     1041.55     22.07 o 
 -12   8   4    15943.82    15661.24    268.42 o 
 -10   8   4    53334.56    51532.13    913.04 o 
  -8   8   4    69980.21    65478.23   1216.58 o 
  -6   8   4     2103.75     1866.63    131.94 o 
  -4   8   4    81037.03    91780.09   4037.30 o 
  -2   8   4    22403.86    23482.44   1009.57 o 
   0   8   4    67386.88    67028.32   1269.83 o 
   2   8   4       52.74       87.56     22.31 o 
   4   8   4    16748.84    15502.39    308.31 o 
   6   8   4    17289.10    17851.58    471.49 o 
   8   8   4    12139.87    12414.95    211.35 o 
  10   8   4     5216.32     6426.06    115.17 o 
  12   8   4    15166.32    16118.00    233.80 o 
  14   8   4    14117.23    14052.65    213.28 o 
  16   8   4        8.38        4.10      8.86 o 
  18   8   4      703.87      799.43     34.32 o 
  20   8   4     9702.45    10051.38    189.19 o 
  22   8   4     7700.24     7684.19    156.66 o 
  24   8   4       27.74       17.84     14.56 o 
 -25   9   4      303.94      378.14     16.65 o 
 -23   9   4      351.55      280.43     15.29 o 
 -21   9   4     2368.51     2289.60     47.27 o 
 -19   9   4        1.69        4.57      8.23 o 
 -17   9   4      161.58      171.71     10.19 o 
 -15   9   4     4760.69     4802.05     92.87 o 
 -13   9   4      220.07      324.44     28.83 o 
 -11   9   4     3055.23     2747.19     51.87 o 
  -9   9   4     2057.76     2363.75     98.52 o 
  -7   9   4       19.71      105.27     23.68 o 
  -5   9   4    20318.93    18989.94    363.21 o 
  -3   9   4     1034.83     1057.84     25.88 o 
  -1   9   4    45572.14    48060.26    909.41 o 
   1   9   4    10945.15    10944.62    214.99 o 
   3   9   4    14527.27    15776.99    388.87 o 
   5   9   4      722.36      512.26     27.82 o 
   7   9   4    30941.55    32957.73    525.00 o 
   9   9   4     9433.04     9667.86    157.90 o 
  11   9   4      273.32      328.20     18.45 o 
  13   9   4     1227.24     1638.50     32.57 o 
  15   9   4     1543.87     1693.14     33.78 o 
  17   9   4      945.03     1024.14     28.84 o 
  19   9   4      308.87      239.86     15.93 o 
  21   9   4       62.74       56.67     13.99 o 
  23   9   4     1208.22     1257.94     40.63 o 
 -26  10   4     3353.87     3588.76     95.68 o 
 -24  10   4      309.42      227.30     13.38 o 
 -22  10   4       30.71       20.69      8.81 o 
 -20  10   4     6825.22     6822.67    112.70 o 
 -18  10   4     1496.82     1569.47     43.18 o 
 -16  10   4     3390.41     3302.64     58.00 o 
 -14  10   4      206.49      288.55     12.26 o 
 -12  10   4     2894.90     2819.66     51.33 o 
 -10  10   4    27089.88    24915.74    425.89 o 
  -8  10   4     1915.68     1781.59     34.25 o 
  -6  10   4      112.82      278.57     26.85 o 
  -4  10   4    25114.95    26711.11    660.12 o 
  -2  10   4    55792.29    58694.87   1039.20 o 
   0  10   4    22998.85    23672.25    454.88 o 
   2  10   4    15887.52    18386.40    355.42 o 
   4  10   4    20848.28    22227.74    665.83 o 
   6  10   4   103076.67   106222.41   1961.11 o 
   8  10   4      298.14      275.04     10.26 o 
  10  10   4     1851.07     1942.29     36.28 o 
  12  10   4    18599.21    19459.26    298.45 o 
  14  10   4     1407.42     1536.83     31.64 o 
  16  10   4      192.39      183.08     13.44 o 
  18  10   4      850.18      998.06     29.44 o 
  20  10   4     1195.01     1326.25     36.59 o 
  22  10   4     3000.02     2795.20     68.06 o 
 -25  11   4       37.53       48.32     10.37 o 
 -23  11   4     8223.79     8718.59    152.45 o 
 -21  11   4     3448.40     3268.87     64.69 o 
 -19  11   4     3590.38     3484.96     86.41 o 
 -17  11   4     1275.49     1400.60     70.74 o 
 -15  11   4    14523.42    14250.25    236.59 o 
 -13  11   4    49275.71    47892.21    773.16 o 
 -11  11   4    10058.72    11088.13    189.17 o 
  -9  11   4        6.12       99.08     15.96 o 
  -7  11   4    54167.60    52698.61   1039.88 o 
  -5  11   4    21695.84    22014.27    392.10 o 
  -3  11   4     5809.42     6273.39    120.19 o 
  -1  11   4    44247.26    41864.98    797.67 o 
   1  11   4    18309.34    17525.69    322.03 o 
   3  11   4    11277.63    11800.57    272.79 o 
   5  11   4    11416.30    12731.39    696.92 o 
   7  11   4     1402.50     2204.81    131.05 o 
   9  11   4    37538.21    39656.78    598.47 o 
  11  11   4       61.78       83.17      7.84 o 
  13  11   4     1189.51     1124.32     41.68 o 
  15  11   4    14500.54    14991.29    271.24 o 
  17  11   4     9701.02     9534.13    168.58 o 
  19  11   4     9885.75     9370.67    166.94 o 
  21  11   4      546.64      696.39     26.69 o 
  23  11   4     2331.29     2392.26     61.28 o 
 -26  12   4      514.22      454.54     31.01 o 
 -24  12   4      385.14      408.27     18.59 o 
 -22  12   4      248.82      253.91     16.80 o 
 -20  12   4      382.22      488.13     17.64 o 
 -18  12   4      105.35       68.45      9.03 o 
 -16  12   4     5413.06     5882.92    147.42 o 
 -14  12   4     9123.24     9107.90    220.53 o 
 -12  12   4       68.54       68.01      8.03 o 
 -10  12   4    21987.45    22853.29    376.98 o 
  -8  12   4    23242.07    22896.38    421.50 o 
  -6  12   4       24.33       88.68      9.75 o 
  -4  12   4      425.40      644.25     50.33 o 
  -2  12   4     2650.51     2160.57     68.65 o 
   0  12   4    19956.03    21338.93    375.72 o 
   2  12   4     1292.72     1355.61     60.20 o 
   4  12   4     1533.26     1337.43     33.15 o 
   6  12   4     5116.56     5503.24     99.08 o 
   8  12   4     3249.20     3295.57     61.73 o 
  10  12   4    11770.83    12042.75    186.29 o 
  12  12   4      411.50      465.62     25.30 o 
  14  12   4       64.48       91.76      9.58 o 
  16  12   4       55.88       34.13     10.24 o 
  18  12   4      730.62      713.32     28.84 o 
  20  12   4      322.88      350.63     19.42 o 
  22  12   4     1280.48     1142.96     37.25 o 
 -25  13   4     1210.24     1233.01     38.48 o 
 -23  13   4     1563.20     1623.88     38.52 o 
 -21  13   4    11497.17    11664.35    215.74 o 
 -19  13   4      452.77      362.46     19.12 o 
 -17  13   4     1261.11     1409.31     32.30 o 
 -15  13   4    28348.87    28197.50    460.22 o 
 -13  13   4     1867.74     1890.49     37.63 o 
 -11  13   4     1251.58     1040.43     56.32 o 
  -9  13   4    22736.54    22609.77    372.47 o 
  -7  13   4    15953.63    17614.35    401.08 o 
  -5  13   4    28976.85    28745.66    471.32 o 
  -3  13   4     9267.71    11018.00    326.45 o 
  -1  13   4     2601.90     2927.11    123.36 o 
   1  13   4    26138.78    26636.88    701.90 o 
   3  13   4     1792.30     1692.74     43.21 o 
   5  13   4    20787.09    22000.18    376.70 o 
   7  13   4    15809.31    16756.63    257.94 o 
   9  13   4     1116.11     1198.46     24.50 o 
  11  13   4    33302.43    31819.69    482.06 o 
  13  13   4      548.09      412.34     25.22 o 
  15  13   4     1616.83     1718.64     41.71 o 
  17  13   4    12314.22    11693.13    195.80 o 
  19  13   4     2191.17     1997.52     49.53 o 
  21  13   4      315.44      293.06     20.42 o 
 -24  14   4      937.95      881.11     30.96 o 
 -22  14   4       42.75       74.51     11.45 o 
 -20  14   4      774.70      847.07     25.88 o 
 -18  14   4     5224.31     5296.26     97.17 o 
 -16  14   4       53.90       39.94      8.82 o 
 -14  14   4     2285.90     2039.13     40.12 o 
 -12  14   4    14056.31    14862.70    236.89 o 
 -10  14   4     2740.83     2546.27     55.56 o 
  -8  14   4    37465.18    36638.22    596.15 o 
  -6  14   4     4979.65     5277.62    115.81 o 
  -4  14   4      338.99      465.92     29.99 o 
  -2  14   4    17545.34    18420.40    404.86 o 
   0  14   4    20513.63    22134.24    410.70 o 
   2  14   4     7729.91     7389.99    138.44 o 
   4  14   4    45293.10    49467.68    893.37 o 
   6  14   4     3856.31     4490.05     83.03 o 
   8  14   4     9676.32     9664.18    168.54 o 
  10  14   4     3237.79     3547.39     97.97 o 
  12  14   4     4889.33     5479.99     90.45 o 
  14  14   4    11851.28    11574.68    198.67 o 
  16  14   4       87.60      121.76     12.34 o 
  18  14   4      279.13      308.44     18.60 o 
  20  14   4     1758.19     1740.57     48.87 o 
  22  14   4     1952.62     1962.06     55.71 o 
 -23  15   4      757.62      850.50     34.05 o 
 -21  15   4      191.15      197.09     14.09 o 
 -19  15   4      153.75       63.37     10.83 o 
 -17  15   4     2352.18     2399.01     74.87 o 
 -15  15   4     2508.26     2630.32     49.41 o 
 -13  15   4     6881.17     7170.90    127.83 o 
 -11  15   4     1552.56     1631.25     35.35 o 
  -9  15   4      529.51      628.62     18.82 o 
  -7  15   4    15289.08    15689.22    260.20 o 
  -5  15   4      331.59      370.94     16.10 o 
  -3  15   4      258.22      157.36     11.11 o 
  -1  15   4      123.22       85.02     12.23 o 
   1  15   4     1902.61     2013.95     45.13 o 
   3  15   4     8814.83     9344.67    219.49 o 
   5  15   4     1938.51     1660.32     32.16 o 
   7  15   4      681.17      628.48     20.23 o 
   9  15   4     1408.67     1640.03     41.09 o 
  11  15   4      867.18      760.77     33.07 o 
  13  15   4     1267.76     1034.27     28.19 o 
  15  15   4      533.21      537.87     23.28 o 
  17  15   4      789.12      814.69     27.10 o 
  19  15   4      569.74      444.69     25.09 o 
  21  15   4      417.92      402.62     24.97 o 
 -24  16   4      392.18      322.13     21.59 o 
 -22  16   4      176.65      232.81     18.11 o 
 -20  16   4     3225.07     3023.55     61.58 o 
 -18  16   4     1674.89     1827.29     41.22 o 
 -16  16   4     4245.62     4041.98     88.52 o 
 -14  16   4      455.45      318.89     15.64 o 
 -12  16   4     5552.65     5849.10    140.65 o 
 -10  16   4    33371.41    32886.25    537.88 o 
  -8  16   4    11600.37    11562.06    193.59 o 
  -6  16   4     4065.36     4181.08    110.45 o 
  -4  16   4    12963.01    12346.69    216.32 o 
  -2  16   4    46776.38    47934.64    876.55 o 
   0  16   4    20360.44    21766.51    405.77 o 
   2  16   4     5487.80     6438.37    228.16 o 
   4  16   4    22590.18    24614.40    465.12 o 
   6  16   4    17748.54    18807.52    289.25 o 
   8  16   4       59.62        9.01      6.93 o 
  10  16   4     1348.73     1635.58    102.32 o 
  12  16   4    14456.82    14263.84    222.96 o 
  14  16   4     7590.18     7398.46    140.25 o 
  16  16   4      122.08       78.46     12.79 o 
  18  16   4     1947.18     2038.20     50.05 o 
  20  16   4     3789.04     3841.38     87.06 o 
 -23  17   4      845.95      737.08     31.81 o 
 -21  17   4     2523.75     2686.56     89.34 o 
 -19  17   4      136.66      101.99     12.28 o 
 -17  17   4      352.80      298.15     20.66 o 
 -15  17   4     5841.83     5884.20    104.05 o 
 -13  17   4     4977.33     5228.46     93.06 o 
 -11  17   4     7035.61     7409.18    127.12 o 
  -9  17   4     3528.66     3811.13     72.45 o 
  -7  17   4     3193.35     3626.87    113.71 o 
  -5  17   4     3569.09     3793.81     71.21 o 
  -3  17   4      879.74     1177.55     46.29 o 
  -1  17   4     4565.02     5406.47     97.78 o 
   1  17   4     2874.25     2917.04     56.44 o 
   3  17   4     3233.77     3210.59     66.48 o 
   5  17   4      451.85      469.31     16.00 o 
   7  17   4      264.02      261.31     16.41 o 
   9  17   4     8006.53     8166.80    184.47 o 
  11  17   4      301.20      295.66     18.95 o 
  13  17   4      309.09      289.87     17.36 o 
  15  17   4        4.14        7.42     11.04 o 
  17  17   4     2142.46     2194.74     52.52 o 
  19  17   4      348.64      380.22     23.36 o 
 -22  18   4        4.79        1.35     12.79 o 
 -20  18   4     1536.21     1529.83     38.06 o 
 -18  18   4      888.33      815.75     25.50 o 
 -16  18   4     2792.60     2920.49     71.62 o 
 -14  18   4      277.04      148.56     12.42 o 
 -12  18   4     1697.21     1775.09     38.42 o 
 -10  18   4     1296.17     1263.82     49.82 o 
  -8  18   4        7.57        3.73      7.95 o 
  -6  18   4      103.40      122.57      9.86 o 
  -4  18   4     7670.54     8456.61    149.25 o 
  -2  18   4    10782.20    11121.82    193.56 o 
   0  18   4     4503.35     4605.71     84.68 o 
   2  18   4     3009.93     3178.33     63.10 o 
   4  18   4     8569.61     8932.68    186.62 o 
   6  18   4    18734.68    19015.15    304.92 o 
   8  18   4    11016.50    10876.69    207.67 o 
  10  18   4      113.73      134.35     12.76 o 
  12  18   4     5698.38     5765.58    122.35 o 
  14  18   4     2627.11     2217.35     64.19 o 
  16  18   4     1460.67     1316.71     38.79 o 
  18  18   4       22.88        5.51     13.96 o 
  20  18   4      737.42      729.35     32.52 o 
 -21  19   4     3438.61     3241.85    126.30 o 
 -19  19   4     1273.12     1078.47     65.27 o 
 -17  19   4     2237.08     2246.44     48.20 o 
 -15  19   4    17672.09    17282.74    294.58 o 
 -13  19   4     7472.48     7336.99    131.01 o 
 -11  19   4      175.15      142.70     18.08 o 
  -9  19   4     7334.21     7812.88    139.86 o 
  -7  19   4    12901.60    13096.03    226.34 o 
  -5  19   4     8194.21     7936.45    140.46 o 
  -3  19   4       25.10       78.09     12.16 o 
  -1  19   4     4177.63     4720.90     87.32 o 
   1  19   4      275.21      324.19     31.50 o 
   3  19   4     7179.79     7309.37    128.69 o 
   5  19   4      369.72      296.25     33.47 o 
   7  19   4     6325.23     6774.21    114.94 o 
   9  19   4    12862.92    12637.06    246.05 o 
  11  19   4     4923.36     4571.37    100.18 o 
  13  19   4      223.72      245.52     18.21 o 
  15  19   4     3671.24     3804.40     89.78 o 
  17  19   4     5320.89     5435.74    154.23 o 
  19  19   4     6752.34     6493.77    137.30 o 
 -20  20   4       40.41       24.80     12.50 o 
 -18  20   4       17.77       11.27     10.98 o 
 -16  20   4       72.16       39.82     11.53 o 
 -14  20   4      132.45       94.67     12.84 o 
 -12  20   4      109.27      101.25     11.64 o 
 -10  20   4      142.71      151.72     11.88 o 
  -8  20   4     1307.43     1545.19     50.05 o 
  -6  20   4        9.05       30.65      9.03 o 
  -4  20   4     2963.85     2924.34     58.18 o 
  -2  20   4      495.81      410.85     16.77 o 
   0  20   4     2214.22     2254.53     46.99 o 
   2  20   4        1.05       -3.64      7.82 o 
   4  20   4     9917.97    10668.55    183.52 o 
   6  20   4       20.14       10.83      8.63 o 
   8  20   4      490.83      530.59     21.14 o 
  10  20   4       27.87       -4.10     11.31 o 
  12  20   4      148.90      118.42     14.79 o 
  14  20   4        5.26       -4.90     14.52 o 
  16  20   4      162.72      209.23     20.17 o 
  18  20   4        5.78        2.13     15.78 o 
 -21  21   4     1195.67     1038.44     41.39 o 
 -19  21   4      814.58      661.26     37.84 o 
 -17  21   4     2486.24     2455.35     56.67 o 
 -15  21   4     6272.38     6411.48    120.15 o 
 -13  21   4     5133.15     5472.86    147.31 o 
 -11  21   4      364.67      282.19     20.53 o 
  -9  21   4      461.42      569.82     27.48 o 
  -7  21   4    20209.53    20880.25    356.41 o 
  -5  21   4     8788.54     8596.00    152.56 o 
  -3  21   4       24.25       50.75      9.59 o 
  -1  21   4     4672.05     4915.16     91.79 o 
   1  21   4     9526.68    10198.91    184.80 o 
   3  21   4     9959.97    10388.31    189.29 o 
   5  21   4       35.57       50.32     11.12 o 
   7  21   4     2092.36     2201.81     49.20 o 
   9  21   4     6850.63     6595.07    138.69 o 
  11  21   4     2616.91     2581.13     62.86 o 
  13  21   4      106.53      107.78     18.44 o 
  15  21   4     3508.03     3308.61     80.96 o 
  17  21   4     2909.27     2789.31     73.17 o 
 -20  22   4     2142.35     2200.57     68.05 o 
 -18  22   4      680.94      737.66     37.78 o 
 -16  22   4     1737.40     1637.63     48.53 o 
 -14  22   4      512.73      707.15     25.17 o 
 -12  22   4      339.08      296.65     21.70 o 
 -10  22   4    10505.26    10741.18    188.45 o 
  -8  22   4      379.71      514.96     22.17 o 
  -6  22   4     1127.77      984.19     27.79 o 
  -4  22   4     4528.90     4868.69     91.59 o 
  -2  22   4    11195.83    11740.02    204.12 o 
   0  22   4    10441.58    10761.34    272.32 o 
   2  22   4       57.44      103.63     12.53 o 
   4  22   4     9710.74    10142.04    184.21 o 
   6  22   4     7331.07     7030.51    202.38 o 
   8  22   4      198.18      160.32     19.65 o 
  10  22   4        6.73       11.27     13.19 o 
  12  22   4     4087.38     4039.76    102.12 o 
  14  22   4      483.59      309.15     24.88 o 
  16  22   4        4.18      -27.93     13.97 o 
 -19  23   4       42.67       11.86     19.88 o 
 -17  23   4      163.09      102.43     14.60 o 
 -15  23   4      199.94      192.64     18.89 o 
 -13  23   4      172.44      122.15     13.59 o 
 -11  23   4     1116.28     1299.07     34.04 o 
  -9  23   4      227.65      352.11     17.67 o 
  -7  23   4     1199.07     1318.14     33.41 o 
  -5  23   4     1266.27     1303.89     33.20 o 
  -3  23   4      225.08      261.46     15.11 o 
  -1  23   4      427.38      408.79     31.13 o 
   1  23   4    12860.97    13519.40    262.08 o 
   3  23   4      945.90      922.81     28.86 o 
   5  23   4     2519.02     2479.78     65.80 o 
   7  23   4     5464.07     5668.04    142.14 o 
   9  23   4      172.39      137.43     16.82 o 
  11  23   4     2140.20     2029.22     77.69 o 
  13  23   4      324.22      315.23     24.83 o 
  15  23   4        0.18       -5.58     15.06 o 
 -18  24   4     4807.31     4729.79    121.40 o 
 -16  24   4      626.49      545.35     28.14 o 
 -14  24   4      584.61      525.22     31.78 o 
 -12  24   4     9920.65     9745.88    195.97 o 
 -10  24   4     4900.06     4711.79    113.03 o 
  -8  24   4     4073.85     4353.81    176.13 o 
  -6  24   4     1286.51     1424.55     35.82 o 
  -4  24   4     1188.37     1438.66     36.17 o 
  -2  24   4    11796.31    12302.42    216.03 o 
   0  24   4      865.45      824.58     74.39 o 
   2  24   4      134.44      249.91     26.04 o 
   4  24   4     9054.11     9157.27    201.59 o 
   6  24   4     2784.76     2454.83     71.93 o 
   8  24   4     1392.52     1257.56     50.50 o 
  10  24   4     3398.49     3602.01     89.41 o 
  12  24   4     3094.93     3166.74    108.94 o 
  14  24   4     6202.64     5826.16    178.67 o 
 -17  25   4        1.49      -16.54     16.60 o 
 -15  25   4     3532.22     3355.51     98.81 o 
 -13  25   4       50.35       57.62     13.39 o 
 -11  25   4      149.74      133.50     15.58 o 
  -9  25   4     2954.72     3031.36     72.96 o 
  -7  25   4      249.58      151.98     13.42 o 
  -5  25   4     2369.42     2302.37     50.81 o 
  -3  25   4     1799.54     1681.53     42.68 o 
  -1  25   4     2982.84     3073.28     73.15 o 
   1  25   4     2396.51     2398.69     60.22 o 
   3  25   4      938.78      821.94     36.58 o 
   5  25   4     1673.08     1819.73     73.75 o 
   7  25   4     1059.67     1053.24     41.98 o 
   9  25   4      549.33      463.71     26.67 o 
  11  25   4     3501.05     3305.42    111.38 o 
  13  25   4       92.54      106.15     19.98 o 
 -16  26   4     1089.03      980.84     38.97 o 
 -14  26   4       16.53       25.31     15.45 o 
 -12  26   4      720.86      798.75     33.72 o 
 -10  26   4     1825.41     1860.09     66.73 o 
  -8  26   4      133.72      183.29     16.51 o 
  -6  26   4      485.75      427.55     21.44 o 
  -4  26   4     1380.28     1701.65     45.81 o 
  -2  26   4      236.61      315.36     27.59 o 
   0  26   4      819.31      843.50     33.83 o 
   2  26   4     1333.95     1599.52     52.49 o 
   4  26   4        3.59       10.02     14.79 o 
   6  26   4     5463.18     5124.92    193.07 o 
   8  26   4      527.12      424.30     26.06 o 
  10  26   4      772.51      657.80     32.21 o 
  12  26   4      426.78      394.59     27.86 o 
 -15  27   4     2789.33     2733.03     74.72 o 
 -13  27   4     2101.35     2120.82     63.71 o 
 -11  27   4       74.79      120.70     17.25 o 
  -9  27   4        4.03      -22.48     13.19 o 
  -7  27   4     4684.14     4578.21    111.05 o 
  -5  27   4     4366.12     4233.28    100.52 o 
  -3  27   4     1833.75     1819.86     57.44 o 
  -1  27   4      377.83      354.81     24.76 o 
   1  27   4     3871.93     3600.92    153.76 o 
   3  27   4     6715.68     6464.06    198.62 o 
   5  27   4      153.78      100.10     18.88 o 
   7  27   4     1505.63     1593.62     54.88 o 
   9  27   4     4105.04     4153.24    106.06 o 
  11  27   4      922.54      801.05     38.44 o 
 -12  28   4        0.35      -10.82     14.41 o 
 -10  28   4      363.16      277.11     21.86 o 
  -8  28   4       66.78       30.69     15.14 o 
  -6  28   4       39.60       44.71     15.24 o 
  -4  28   4       83.36       85.27     17.08 o 
  -2  28   4      484.49      431.45     29.30 o 
   0  28   4      177.98      235.62     21.97 o 
   2  28   4        1.38        9.97     16.12 o 
   4  28   4      685.47      624.87     51.65 o 
   6  28   4       57.34       15.28     16.51 o 
   8  28   4      572.86      600.24     35.49 o 
  10  28   4       10.51       16.03     17.96 o 
 -11  29   4      211.62      193.85     20.79 o 
  -9  29   4       94.47       95.88     17.48 o 
  -7  29   4     3694.14     3578.88     91.84 o 
  -5  29   4     6369.26     5879.95    174.93 o 
  -3  29   4      520.55      443.91     26.80 o 
  -1  29   4     1696.46     1665.87     55.70 o 
   1  29   4     7657.10     7558.64    192.51 o 
   3  29   4     2292.41     2419.06     72.56 o 
   5  29   4        5.78       18.31     17.27 o 
   7  29   4     4389.47     4525.55    109.89 o 
  -8  30   4      241.57      216.20     21.37 o 
  -6  30   4      928.03     1089.01     42.84 o 
  -4  30   4     3073.00     2946.63    108.51 o 
  -2  30   4     1895.99     1598.57     51.85 o 
   0  30   4      445.06      390.45     27.64 o 
   2  30   4      353.47      324.93     29.81 o 
   4  30   4     1652.31     1589.60     66.61 o 
   6  30   4     1456.46     1262.91     52.38 o 
  -5  31   4        8.84        7.29     16.05 o 
  -3  31   4       35.40       21.19     16.66 o 
  -1  31   4       94.80       84.65     18.93 o 
   1  31   4      755.27      914.43     39.44 o 
 -27   1   5     2840.98     3079.38     75.63 o 
 -25   1   5     1869.67     1848.00     63.01 o 
 -23   1   5      532.24      761.69     52.99 o 
 -21   1   5      128.99      152.30     18.22 o 
 -19   1   5    13839.05    14319.40    315.54 o 
 -17   1   5    16589.71    15555.54    320.40 o 
 -15   1   5     6690.14     6007.45    156.50 o 
 -13   1   5     2151.63       -1.34      3.57 o 
 -11   1   5    28577.72    28671.51    596.64 o 
  -9   1   5    86878.84    86212.88   1752.88 o 
  -7   1   5     4065.48     4026.99     87.99 o 
  -5   1   5    32064.51    31335.26   1255.29 o 
  -3   1   5    48432.43    43586.98   2886.75 o 
  -1   1   5      865.36      817.63     43.67 o 
   1   1   5    13517.06    15435.03    490.73 o 
   3   1   5    22625.97    10452.81    478.99 o 
   5   1   5    40490.65    40024.35    863.21 o 
   7   1   5     9403.24    10392.62    224.80 o 
   9   1   5    10349.94    10255.45    339.57 o 
  11   1   5    41528.19    44606.66   1032.92 o 
  13   1   5     9615.63     9396.96    195.55 o 
  15   1   5     4403.48     4403.16    146.31 o 
  17   1   5       86.72      128.79     20.90 o 
  19   1   5     5033.89     5282.65    130.49 o 
  21   1   5     1075.09     1083.03     36.05 o 
  23   1   5     2817.03     2637.94     65.18 o 
 -26   2   5       57.79       69.27     15.88 o 
 -24   2   5     4168.95     4292.68     95.83 o 
 -22   2   5     4317.36     4402.58    108.13 o 
 -20   2   5     1068.49      993.80    122.10 o 
 -18   2   5     5394.25     5797.30    128.78 o 
 -16   2   5    24386.77    25489.69    550.00 o 
 -14   2   5    11292.95    12184.23    265.07 o 
 -12   2   5       28.87        5.11      6.11 o 
 -10   2   5    41819.80    41506.89    892.97 o 
  -8   2   5      973.14      985.61     26.38 o 
  -6   2   5     8913.23    10259.70    416.88 o 
  -4   2   5     3854.54     4715.38    245.42 o 
  -2   2   5     1820.82     1973.67    119.05 o 
   0   2   5    67364.48    62633.54   1679.54 o 
   2   2   5    14774.19    12322.30    313.31 o 
   4   2   5     6692.68     6151.45    169.85 o 
   6   2   5    12435.75    13549.42    434.35 o 
   8   2   5    12781.38    14684.75    272.37 o 
  10   2   5    62978.82    62332.82   1239.25 o 
  12   2   5      181.11      190.55     16.27 o 
  14   2   5      414.22      751.93     61.10 o 
  16   2   5    16323.08    18148.26    316.52 o 
  18   2   5     3176.06     3134.72     80.36 o 
  20   2   5      137.31       90.36     17.16 o 
  22   2   5     3030.84     2929.90     70.02 o 
 -27   3   5      633.33      686.13     32.05 o 
 -25   3   5        4.06        9.71     13.77 o 
 -23   3   5      303.77      292.14     21.15 o 
 -21   3   5     2416.06     2505.01     68.13 o 
 -19   3   5      615.04      606.86     27.40 o 
 -17   3   5     4432.06     4601.70    103.61 o 
 -15   3   5     7353.53     7760.83    178.84 o 
 -13   3   5     1680.31     2305.42    229.04 o 
 -11   3   5     2717.35     2444.70    121.03 o 
  -9   3   5     1027.62     1452.31     34.98 o 
  -7   3   5     6544.81     5362.28    113.01 o 
  -5   3   5     5101.07     5041.94    185.20 o 
  -3   3   5     3169.39     3629.21    120.45 o 
  -1   3   5    18935.53    16899.22    494.78 o 
   1   3   5      881.43     1013.73     35.55 o 
   3   3   5       39.84       13.89      9.50 o 
   5   3   5    17007.05    15898.91    361.51 o 
   7   3   5     1861.64     1871.42     41.85 o 
   9   3   5      353.97      197.73     19.62 o 
  11   3   5     6395.93     7442.98    168.20 o 
  13   3   5      512.94      685.06     20.47 o 
  15   3   5      719.42      641.22     38.96 o 
  17   3   5     3064.41     3119.12     78.02 o 
  19   3   5      583.39      535.44     29.08 o 
  21   3   5     2684.25     2661.95     76.83 o 
  23   3   5      725.95      782.14     32.21 o 
 -26   4   5       36.36       17.16     15.01 o 
 -24   4   5     9336.26     9415.13    190.57 o 
 -22   4   5     7748.70     7548.08    203.38 o 
 -20   4   5     2655.20     2422.52    100.22 o 
 -18   4   5     6742.88     7360.80    231.67 o 
 -16   4   5    18670.94    19436.88    400.35 o 
 -14   4   5    37396.14    36847.44    784.35 o 
 -10   4   5    20427.77    21712.23    890.85 o 
  -8   4   5    88573.21    86353.90   1981.52 o 
  -6   4   5     3759.48     4051.43     83.88 o 
  -4   4   5     5691.15     6467.11    288.48 o 
  -2   4   5    32396.51    30871.92    885.84 o 
   0   4   5    38997.29    36039.71    867.28 o 
   2   4   5    65612.55    65997.87   2293.94 o 
   4   4   5      688.09      901.08     21.81 o 
   6   4   5      188.74      154.08     36.77 o 
   8   4   5    35671.16    37347.37    664.92 o 
  10   4   5    53586.20    53172.48   1018.92 o 
  12   4   5     5699.14     5094.58    120.34 o 
  14   4   5     7352.41     8268.67    140.89 o 
  16   4   5    11116.56    12382.30    213.95 o 
  18   4   5     7787.77     7355.63    165.90 o 
  20   4   5       31.42       -3.19     13.54 o 
  22   4   5      783.24      913.37     33.80 o 
 -27   5   5      777.14      798.30     34.32 o 
 -25   5   5      125.80      154.98     18.22 o 
 -23   5   5      300.97      359.99     23.11 o 
 -21   5   5      235.79      275.55     25.50 o 
 -19   5   5     2615.48     2620.72     69.80 o 
 -17   5   5      310.81      248.99     16.38 o 
 -15   5   5        2.97        3.11      8.27 o 
 -13   5   5      166.48      218.93     23.69 o 
 -11   5   5    18882.70    19547.68    825.45 o 
  -9   5   5    25005.83    24682.45    624.62 o 
  -7   5   5        0.82       88.51     14.15 o 
  -5   5   5    29822.64    29523.33    737.28 o 
  -3   5   5     7234.24     6285.06    138.09 o 
  -1   5   5    14484.27    16029.76    368.77 o 
   1   5   5      984.04      846.57     35.13 o 
   3   5   5    15250.87    16900.25    408.76 o 
   5   5   5     3504.17     3129.23     60.93 o 
   7   5   5    16504.46    17330.52    320.29 o 
   9   5   5     6578.84     7281.21    163.58 o 
  11   5   5     8673.94     9265.17    218.21 o 
  13   5   5       48.17       80.23     16.49 o 
  15   5   5     1775.26     1658.10     36.64 o 
  17   5   5      491.00      489.73     25.32 o 
  19   5   5      912.86     1000.59     38.82 o 
  21   5   5      821.49      645.05     30.73 o 
  23   5   5       59.70       36.50     15.95 o 
 -26   6   5      377.35      397.05     36.81 o 
 -24   6   5     2198.59     2478.95     62.78 o 
 -22   6   5     2868.84     2923.24     69.89 o 
 -20   6   5      482.67      460.74     37.81 o 
 -18   6   5      938.35      838.42     30.44 o 
 -16   6   5     4133.85     4165.15     94.59 o 
 -14   6   5    13942.64    14633.76    304.67 o 
 -12   6   5     7284.33     6227.16    373.28 o 
 -10   6   5     6593.76     6180.76    232.30 o 
  -8   6   5    70100.09    65651.31   1667.22 o 
  -6   6   5     4471.90     2811.07     65.20 o 
  -4   6   5       38.97       64.17     11.06 o 
  -2   6   5     6933.26     7016.75    163.80 o 
   0   6   5    49776.77    49094.23   1128.66 o 
   2   6   5    25843.15    28420.90    810.65 o 
   4   6   5       72.10      166.04     19.55 o 
   6   6   5     9992.39    11284.50    350.23 o 
   8   6   5    30191.80    30399.70    601.72 o 
  10   6   5     9938.68     9268.75    206.31 o 
  12   6   5      823.14      766.76     22.04 o 
  14   6   5     9170.90     9631.58    170.97 o 
  16   6   5     6756.25     7199.73    129.58 o 
  18   6   5     3779.26     3973.05    109.90 o 
  20   6   5     1235.37      952.34     39.38 o 
  22   6   5      261.14      233.71     20.78 o 
 -27   7   5     4731.09     5311.52    177.07 o 
 -25   7   5     2308.73     2397.50     61.43 o 
 -23   7   5       47.44       -0.52     12.56 o 
 -21   7   5     3594.90     3831.80     92.52 o 
 -19   7   5     8156.18     8348.80    180.46 o 
 -17   7   5    28416.71    28414.06    868.99 o 
 -15   7   5      207.29      154.03     24.59 o 
 -13   7   5     4252.60     4151.35    137.96 o 
 -11   7   5    21454.67    23116.23    940.01 o 
  -9   7   5    41002.39    41673.21   1665.51 o 
  -7   7   5    14867.40    13337.33    344.29 o 
  -5   7   5     4992.53     3532.04     89.63 o 
  -3   7   5    22877.38    21815.86    474.88 o 
  -1   7   5    20842.41    20184.84    507.86 o 
   1   7   5      149.18      222.64     40.81 o 
   3   7   5    30657.33    31357.27    603.05 o 
   5   7   5    45763.78    41843.66    802.51 o 
   7   7   5      210.49      133.06     17.68 o 
   9   7   5     7654.11     7005.76    196.73 o 
  11   7   5    20317.90    22769.81    451.61 o 
  13   7   5     3761.05     3896.01     73.77 o 
  15   7   5     8164.36     7859.70    134.59 o 
  17   7   5      889.71     1266.04     54.29 o 
  19   7   5     8814.92     9228.64    225.77 o 
  21   7   5     7921.09     8018.75    187.81 o 
  23   7   5      599.83      505.09     30.40 o 
 -26   8   5      176.31      198.04     20.39 o 
 -24   8   5      645.29      615.43     27.56 o 
 -22   8   5       88.05       76.99     14.15 o 
 -20   8   5     1129.81     1067.69     51.78 o 
 -18   8   5        1.56        8.67     11.08 o 
 -16   8   5      269.03      192.60     15.17 o 
 -14   8   5      191.98      265.46     21.47 o 
 -12   8   5     6525.67     6584.79    180.73 o 
 -10   8   5      622.76      765.17     31.77 o 
  -8   8   5     1927.02     2119.59     74.50 o 
  -6   8   5    12366.16    10476.66    592.01 o 
  -4   8   5      309.74      208.80     15.23 o 
  -2   8   5    14177.93    16526.09    677.26 o 
   0   8   5     2416.52     2734.09     83.46 o 
   2   8   5       40.61       64.29      8.97 o 
   4   8   5      829.57     1121.24     27.88 o 
   6   8   5     9534.63     9638.22    163.61 o 
   8   8   5     9415.43     9779.44    208.41 o 
  10   8   5     3239.66     2925.30    141.49 o 
  12   8   5     8945.44     8954.37    179.67 o 
  14   8   5      138.93      202.49     12.77 o 
  16   8   5      723.56      859.74     27.44 o 
  18   8   5     1677.13     1770.61     58.07 o 
  20   8   5      527.94      423.21     26.90 o 
  22   8   5      186.61      144.02     20.35 o 
 -25   9   5     4878.81     4859.67    127.77 o 
 -23   9   5      100.10      126.26     16.29 o 
 -21   9   5     2622.61     2749.75    104.06 o 
 -19   9   5    13709.88    13352.23    258.01 o 
 -17   9   5    10990.41    10153.24    645.01 o 
 -15   9   5        2.90       39.98     10.76 o 
 -13   9   5    20990.89    20489.82    604.90 o 
 -11   9   5     7864.17     7262.75    163.63 o 
  -9   9   5    21495.81    21691.80    532.82 o 
  -7   9   5    10047.58    10674.50    937.56 o 
  -5   9   5     9964.05     8254.35    880.46 o 
  -3   9   5    33379.95    32193.45   2032.97 o 
  -1   9   5      209.26      181.03     20.28 o 
   1   9   5       11.63       37.00      9.11 o 
   3   9   5    18568.70    17311.11    336.09 o 
   5   9   5    32920.48    33101.69    590.56 o 
   7   9   5    39794.41    39668.44    694.40 o 
   9   9   5       38.24       55.42     21.16 o 
  11   9   5      955.34      905.31     26.28 o 
  13   9   5    16274.66    17556.71    621.09 o 
  15   9   5     5438.17     5035.48    169.88 o 
  17   9   5       90.51      208.87     19.43 o 
  19   9   5    12719.60    12604.96    310.61 o 
  21   9   5     2936.40     2676.40     84.65 o 
 -26  10   5       72.85       56.47     16.30 o 
 -24  10   5     1132.86     1235.63     39.22 o 
 -22  10   5     6226.65     6087.93    123.46 o 
 -20  10   5      171.43      164.66     12.02 o 
 -18  10   5     2171.86     2467.59     58.74 o 
 -16  10   5    13778.12    14641.36    387.59 o 
 -14  10   5     4531.29     4789.70    107.76 o 
 -12  10   5      326.54      349.70     17.67 o 
 -10  10   5     6324.40     6227.42    264.90 o 
  -8  10   5    32713.38    34158.61    838.00 o 
  -6  10   5    25912.86    26923.51    666.23 o 
  -4  10   5     3783.92     3402.53     91.92 o 
  -2  10   5      987.63      755.25     38.41 o 
   0  10   5    34247.40    32854.53    670.40 o 
   2  10   5    11446.90    11788.73    213.09 o 
   4  10   5    11859.11    12467.17    225.60 o 
   6  10   5     4395.03     5149.84    126.04 o 
   8  10   5     6185.07     6742.96    140.19 o 
  10  10   5    17927.74    16958.42    336.07 o 
  12  10   5      997.39      954.88     28.49 o 
  14  10   5     3219.02     3079.86    106.48 o 
  16  10   5    14531.62    14689.49    327.96 o 
  18  10   5     4324.66     4255.97    107.63 o 
  20  10   5     1412.01     1355.45     57.47 o 
  22  10   5     1933.93     2087.08     64.61 o 
 -25  11   5     1525.95     1501.89     45.01 o 
 -23  11   5       19.84      -20.26     11.95 o 
 -21  11   5      313.87      364.06     21.98 o 
 -19  11   5      587.28      689.84     23.81 o 
 -17  11   5      377.35      352.46     17.42 o 
 -15  11   5      221.33      189.27     12.36 o 
 -13  11   5     2079.55     2011.47     47.85 o 
 -11  11   5     1715.08     1722.68     51.72 o 
  -9  11   5     3411.64     3158.56     73.21 o 
  -7  11   5      333.63      354.37     24.41 o 
  -5  11   5     4504.07     5269.72    180.60 o 
  -3  11   5       28.55       26.92      5.10 o 
  -1  11   5       12.93      126.46     19.94 o 
   1  11   5     4348.82     4799.62    116.77 o 
   3  11   5     4926.07     5766.25    163.85 o 
   5  11   5    15531.75    16009.00    289.45 o 
   7  11   5     3554.38     3649.72    112.49 o 
   9  11   5     1046.87     1082.69     54.83 o 
  11  11   5     3946.82     3452.54     94.54 o 
  13  11   5     1731.60     1755.46     58.37 o 
  15  11   5     6656.12     6455.06    153.23 o 
  17  11   5       63.91       60.35     15.89 o 
  19  11   5     3302.73     3160.39     86.09 o 
  21  11   5     1188.97     1157.08     44.67 o 
 -24  12   5     2511.50     2677.20     65.16 o 
 -22  12   5     4604.58     4643.31    116.01 o 
 -20  12   5     1740.70     1517.60     38.74 o 
 -18  12   5      497.50      558.89     32.09 o 
 -16  12   5     8579.68     8782.60    174.37 o 
 -14  12   5    11607.84    11595.22    226.98 o 
 -12  12   5    13876.67    13322.50    413.45 o 
 -10  12   5      441.66      380.15     17.23 o 
  -8  12   5    30320.49    31655.73    836.56 o 
  -6  12   5    30529.48    30651.30    617.96 o 
  -4  12   5    14554.21    14563.17    290.37 o 
  -2  12   5     1141.04     1433.65     56.29 o 
   0  12   5    66794.41    66856.34   1274.37 o 
   2  12   5    23919.31    23231.34    404.92 o 
   4  12   5      179.79      224.40     17.45 o 
   6  12   5    14007.52    15175.01    371.20 o 
   8  12   5    24176.61    26259.99    439.17 o 
  10  12   5    12790.33    12497.53    235.59 o 
  12  12   5       41.75       65.45     13.89 o 
  14  12   5     5453.64     5773.00    155.19 o 
  16  12   5     7920.79     8066.81    204.19 o 
  18  12   5     5897.70     5535.09    134.89 o 
  20  12   5      804.44      660.78     51.10 o 
 -25  13   5     1206.26     1317.63     45.61 o 
 -23  13   5        0.28        1.78     13.06 o 
 -21  13   5      138.99       75.72     10.94 o 
 -19  13   5     2943.92     3079.22     87.33 o 
 -17  13   5     2138.54     2169.70    109.85 o 
 -15  13   5     2541.99     2125.93    171.88 o 
 -13  13   5     1812.65     1818.38     43.80 o 
 -11  13   5      477.86      468.93     24.33 o 
  -9  13   5     6771.23     6397.78    129.08 o 
  -7  13   5     2559.60     2625.70     74.22 o 
  -5  13   5     2620.57     2181.54     47.43 o 
  -3  13   5     3141.93     3227.58    114.98 o 
  -1  13   5      185.72      121.35     12.26 o 
   1  13   5    19601.79    21094.14    368.45 o 
   3  13   5    11613.88    12194.75    215.93 o 
   5  13   5     2589.24     2213.87     62.04 o 
   7  13   5      798.87      784.90     21.40 o 
   9  13   5      534.45      540.37     30.15 o 
  11  13   5     2210.07     2290.32     52.09 o 
  13  13   5     4373.75     4647.96     95.25 o 
  15  13   5       59.14       25.50     14.61 o 
  17  13   5      770.64      827.79     36.24 o 
  19  13   5     1738.12     2001.64     62.22 o 
  21  13   5      530.07      585.64     30.40 o 
 -24  14   5     1606.14     1635.41     47.51 o 
 -22  14   5       19.14        5.19     13.17 o 
 -20  14   5     3196.76     3141.85     87.88 o 
 -18  14   5      153.31      187.37     19.24 o 
 -16  14   5      506.01      507.61     28.56 o 
 -14  14   5     8684.67     7735.57    248.52 o 
 -12  14   5     5184.52     4946.51    140.27 o 
 -10  14   5     1543.62     1449.72     34.78 o 
  -8  14   5    15374.58    15015.91    408.08 o 
  -6  14   5     7684.92     7376.10    173.88 o 
  -4  14   5     2905.36     2771.20     54.81 o 
  -2  14   5    19012.51    19474.42    350.35 o 
   0  14   5    29515.55    31002.14   1029.67 o 
   2  14   5    35573.45    36101.66    627.43 o 
   4  14   5     2223.56     2353.52     58.26 o 
   6  14   5     2919.22     2969.48    121.36 o 
   8  14   5    10323.38    10483.67    189.98 o 
  10  14   5    14099.59    14591.44    310.75 o 
  12  14   5      429.26      354.62     37.27 o 
  14  14   5     1715.55     1823.49     52.31 o 
  16  14   5       33.56       41.12     15.74 o 
  18  14   5     1011.19     1044.87     38.63 o 
  20  14   5       58.70      111.57     17.31 o 
 -23  15   5        0.71       -7.59     13.34 o 
 -21  15   5     4909.27     5233.37    107.55 o 
 -19  15   5     9950.07    10070.90    220.45 o 
 -17  15   5    10221.76     9790.96    270.54 o 
 -15  15   5     2357.22     2284.60     51.47 o 
 -13  15   5    17678.86    17822.68    342.06 o 
 -11  15   5    30037.52    30860.36    539.48 o 
  -9  15   5     7296.28     6300.32    112.33 o 
  -7  15   5     1273.01      936.21     31.77 o 
  -5  15   5     7797.02     7707.69    203.19 o 
  -3  15   5     7625.59     6985.77    125.90 o 
  -1  15   5    19139.87    19369.76    331.98 o 
   1  15   5        1.53       66.16     12.53 o 
   3  15   5       55.54       97.17     15.44 o 
   5  15   5    14575.28    14423.20    254.30 o 
   7  15   5     2725.47     2256.83     77.93 o 
   9  15   5      355.07      338.73     37.13 o 
  11  15   5    16092.53    15557.53    292.27 o 
  13  15   5     8135.21     7897.16    180.21 o 
  15  15   5     5130.64     4726.36    126.51 o 
  17  15   5     2332.51     2460.48     66.03 o 
  19  15   5     6464.81     6855.05    143.50 o 
 -24  16   5       84.63       56.08     15.84 o 
 -22  16   5        1.75       -5.06     13.47 o 
 -20  16   5      122.83      110.94     14.35 o 
 -18  16   5       58.95       39.73     11.39 o 
 -16  16   5      490.32      430.62     18.79 o 
 -14  16   5     1527.30     1377.51     32.48 o 
 -12  16   5     1907.94     1777.92     40.14 o 
 -10  16   5     1199.60     1015.34     26.78 o 
  -8  16   5     1996.88     2047.29     59.37 o 
  -6  16   5       21.57       54.21      7.07 o 
  -4  16   5      243.75      222.85     10.64 o 
  -2  16   5     2250.74     2491.44     85.83 o 
   0  16   5     1679.96     1800.95     69.02 o 
   2  16   5     1465.44     1597.59     33.79 o 
   4  16   5     1260.56     1278.65     30.17 o 
   6  16   5      983.88     1040.74     27.63 o 
   8  16   5     2947.45     3206.37     68.08 o 
  10  16   5       23.11        4.71     11.01 o 
  12  16   5       55.52       50.54     11.13 o 
  14  16   5      158.86      155.04     18.39 o 
  16  16   5        0.59      -18.81     13.02 o 
  18  16   5     1030.17      857.64     65.41 o 
  20  16   5       63.60       40.80     17.29 o 
 -23  17   5       24.79       19.58     14.51 o 
 -21  17   5     2445.48     2771.61     69.47 o 
 -19  17   5     8299.14     7956.24    165.01 o 
 -17  17   5     2360.46     2333.76     51.55 o 
 -15  17   5      953.92     1067.71     26.93 o 
 -13  17   5     5084.28     5717.67    100.64 o 
 -11  17   5     8121.26     8154.73    170.92 o 
  -9  17   5      384.29      212.09     25.76 o 
  -7  17   5      438.43      723.74     71.41 o 
  -5  17   5    11403.20    11422.81    197.80 o 
  -3  17   5    13733.13    14894.68    256.30 o 
  -1  17   5       35.43       70.28      8.60 o 
   1  17   5     1245.68     1178.99    105.50 o 
   3  17   5     8027.34     8711.43    151.09 o 
   5  17   5    10642.43    10870.83    225.43 o 
   7  17   5     5849.05     5310.08     96.25 o 
   9  17   5      266.35      282.78     14.40 o 
  11  17   5     6737.58     6911.84    130.68 o 
  13  17   5    10351.30    10188.54    224.69 o 
  15  17   5     4409.22     4019.45    102.68 o 
  17  17   5      282.02      276.83     23.78 o 
  19  17   5     3220.61     2694.03     71.79 o 
 -22  18   5      491.62      435.61     25.61 o 
 -20  18   5     1729.18     1718.84     63.82 o 
 -18  18   5      326.90      455.89     30.07 o 
 -16  18   5     1506.03     1583.87     35.78 o 
 -14  18   5     3148.42     3276.70     62.39 o 
 -12  18   5     3605.65     3498.44     69.55 o 
 -10  18   5      280.04      301.51     13.83 o 
  -8  18   5    11442.94    11753.32    212.15 o 
  -6  18   5    10865.56    11818.70    239.29 o 
  -4  18   5      605.47      699.95     35.08 o 
  -2  18   5     6525.77     7146.13    166.27 o 
   0  18   5    16679.67    17593.40    310.72 o 
   2  18   5     5870.81     5768.57    107.89 o 
   4  18   5      673.98      815.08     45.47 o 
   6  18   5     3048.89     3119.47     60.81 o 
   8  18   5     9734.60     9950.91    166.34 o 
  10  18   5     4467.58     4449.61    152.22 o 
  12  18   5       54.96      -14.62     11.50 o 
  14  18   5      473.00      574.84     31.75 o 
  16  18   5      914.32      725.25     37.30 o 
  18  18   5     1453.29     1402.32     55.40 o 
 -21  19   5      139.22      122.72     17.32 o 
 -19  19   5       78.44       49.99     12.12 o 
 -17  19   5      670.88      596.93     24.21 o 
 -15  19   5      526.86      506.96     22.15 o 
 -13  19   5      201.62      307.97     14.60 o 
 -11  19   5     1185.57     1137.30     29.61 o 
  -9  19   5      741.12      662.56     21.32 o 
  -7  19   5     1089.38     1080.83     44.81 o 
  -5  19   5     4898.23     4454.66     83.18 o 
  -3  19   5    11005.57    11022.11    192.05 o 
  -1  19   5      329.00      317.30     14.61 o 
   1  19   5      103.59       72.59      9.15 o 
   3  19   5     2176.38     2243.09     54.24 o 
   5  19   5     4496.45     4749.48    141.36 o 
   7  19   5     6566.27     6762.90    150.97 o 
   9  19   5      690.85      619.13     30.10 o 
  11  19   5        1.42      -11.84     11.48 o 
  13  19   5      941.04      911.39     39.78 o 
  15  19   5      225.90      120.62     19.84 o 
  17  19   5       12.86      -15.33     16.98 o 
 -20  20   5      319.75      288.66     18.31 o 
 -18  20   5      114.80      140.80     19.43 o 
 -16  20   5     9908.01    10019.57    170.07 o 
 -14  20   5     5282.74     5257.16     96.91 o 
 -12  20   5    10112.58    10552.31    183.30 o 
 -10  20   5     1390.89     1330.89     33.22 o 
  -8  20   5     6424.24     7227.30    155.67 o 
  -6  20   5    29768.23    29211.09    490.74 o 
  -4  20   5     8158.19     7699.83    238.00 o 
  -2  20   5       37.16       88.35     12.01 o 
   0  20   5    16821.03    17162.68    304.68 o 
   2  20   5    12328.08    12351.91    226.95 o 
   4  20   5       80.31       98.26     13.78 o 
   6  20   5     4986.42     5181.89    111.83 o 
   8  20   5     8167.50     8025.33    184.89 o 
  10  20   5     9809.46     9081.63    287.16 o 
  12  20   5      792.02      999.20     39.63 o 
  14  20   5     1149.48     1118.69     46.40 o 
  16  20   5     4963.57     4969.97    135.87 o 
 -19  21   5     2968.85     2937.90     99.35 o 
 -17  21   5      386.87      299.59     19.93 o 
 -15  21   5      396.44      392.24     17.67 o 
 -13  21   5      960.25      992.58     51.27 o 
 -11  21   5      297.83      246.72     14.24 o 
  -9  21   5      372.45      393.05     23.46 o 
  -7  21   5     2108.14     2345.83     49.13 o 
  -5  21   5       34.55       85.54     15.57 o 
  -3  21   5     1855.05     2081.95     74.49 o 
  -1  21   5      342.98      288.15     15.03 o 
   1  21   5      239.86      276.34     25.44 o 
   3  21   5     6506.58     6257.53    134.33 o 
   5  21   5     1268.19     1283.60     55.66 o 
   7  21   5     4400.26     4369.95    103.87 o 
   9  21   5      136.84      208.79     17.38 o 
  11  21   5      409.97      374.50     25.38 o 
  13  21   5     6129.50     5913.03    175.34 o 
  15  21   5     2379.26     2330.80     87.90 o 
  17  21   5        0.27      -15.44     18.33 o 
 -20  22   5      848.22      739.15     35.71 o 
 -18  22   5      483.41      487.95     23.64 o 
 -16  22   5     1052.91     1091.66     29.77 o 
 -14  22   5      492.44      384.72     17.93 o 
 -12  22   5       81.71       97.07     11.61 o 
 -10  22   5      855.34      878.13     25.76 o 
  -8  22   5     3571.05     4314.54     84.38 o 
  -6  22   5       13.70       -2.94      8.14 o 
  -4  22   5       94.77       90.43     11.45 o 
  -2  22   5      972.96     1093.88     53.50 o 
   0  22   5     3962.61     4280.78     85.24 o 
   2  22   5     5785.82     5990.17    113.94 o 
   4  22   5      304.67      292.05     32.56 o 
   6  22   5      298.11      220.47     14.94 o 
   8  22   5     2905.64     3011.46     88.36 o 
  10  22   5     2146.57     1926.60     60.41 o 
  12  22   5     1082.83      940.46     42.54 o 
  14  22   5     1114.04     1044.51     57.34 o 
  16  22   5      490.40      502.89     33.21 o 
 -19  23   5     3209.21     2986.74    142.71 o 
 -17  23   5     1973.64     1876.94     62.02 o 
 -15  23   5       35.29       53.10     10.84 o 
 -13  23   5     3682.53     3930.57     76.76 o 
 -11  23   5     9623.79     9767.96    172.54 o 
  -9  23   5     2616.13     2637.94     69.29 o 
  -7  23   5        4.07        7.75      9.00 o 
  -5  23   5     3912.61     3912.97     75.95 o 
  -3  23   5     4576.69     4829.76     94.06 o 
  -1  23   5     4506.65     4393.41     86.39 o 
   1  23   5      153.01      146.95     13.20 o 
   3  23   5     2834.44     2808.69     62.40 o 
   5  23   5     4889.99     4954.75    109.86 o 
   7  23   5      498.44      408.32     31.74 o 
   9  23   5       49.02       62.97     16.32 o 
  11  23   5     3048.21     3124.46     88.03 o 
  13  23   5     4455.52     4164.06    116.44 o 
  15  23   5     2437.60     2165.28     74.58 o 
 -18  24   5        1.90       -4.09     14.16 o 
 -16  24   5      367.62      389.24     22.39 o 
 -14  24   5       77.96       64.13     10.76 o 
 -12  24   5        0.34        5.07     10.23 o 
 -10  24   5        5.50        2.18      9.91 o 
  -8  24   5       69.49       63.68     11.08 o 
  -6  24   5     1197.03     1041.94     29.13 o 
  -4  24   5       58.24       69.11     11.74 o 
  -2  24   5      851.17      871.79     27.59 o 
   0  24   5     2215.31     2569.90     97.50 o 
   2  24   5       26.48       38.89     12.46 o 
   4  24   5     1619.34     1640.04     45.90 o 
   6  24   5      803.23      635.60     40.40 o 
   8  24   5      665.37      600.46     31.52 o 
  10  24   5      260.33      261.84     23.93 o 
  12  24   5      616.96      640.18     36.32 o 
  14  24   5       29.88      -14.05     18.85 o 
 -17  25   5     1565.02     1542.01     79.31 o 
 -15  25   5        0.35        1.78     13.33 o 
 -13  25   5      715.26      725.02     24.55 o 
 -11  25   5     4833.00     4829.31    191.81 o 
  -9  25   5     2738.17     2838.67     79.99 o 
  -7  25   5      533.19      499.99     24.99 o 
  -5  25   5     4980.49     5070.69     96.47 o 
  -3  25   5     8854.10     9146.62    189.46 o 
  -1  25   5     6969.26     7025.99    215.74 o 
   1  25   5     1553.88     1668.76     51.73 o 
   3  25   5     6732.02     7115.53    150.71 o 
   5  25   5    11266.15    11159.17    337.42 o 
   7  25   5      255.76      293.54     23.25 o 
   9  25   5     1300.01     1483.63     52.17 o 
  11  25   5     1380.85     1452.72     54.77 o 
  13  25   5     2677.05     2507.53    113.31 o 
 -14  26   5     2134.09     2029.35    102.14 o 
 -12  26   5       81.30       86.42     12.98 o 
 -10  26   5      398.03      303.38     17.01 o 
  -8  26   5     3933.63     4246.53     89.33 o 
  -6  26   5     2832.54     2770.31     71.24 o 
  -4  26   5      185.00      168.07     14.81 o 
  -2  26   5     3222.71     3248.81     80.54 o 
   0  26   5     6344.67     6289.94    134.60 o 
   2  26   5     2550.54     2468.64     77.93 o 
   4  26   5        9.38       51.89     16.12 o 
   6  26   5      472.89      464.90     28.47 o 
   8  26   5     3866.51     3395.71    140.85 o 
  10  26   5     2047.88     1842.00     93.81 o 
  12  26   5      155.05       68.80     28.32 o 
 -13  27   5      236.68      200.08     17.07 o 
 -11  27   5        3.76      -13.63     11.19 o 
  -9  27   5      271.38      251.18     17.94 o 
  -7  27   5       46.79      105.20     14.24 o 
  -5  27   5      700.08      895.37     32.83 o 
  -3  27   5     4986.81     5457.15    128.48 o 
  -1  27   5      147.56      176.11     16.89 o 
   1  27   5      120.88      137.18     18.76 o 
   3  27   5     2701.04     2733.86     88.69 o 
   5  27   5     1102.64     1098.30     43.29 o 
   7  27   5       93.67       64.29     17.32 o 
   9  27   5        0.87       -2.07     17.01 o 
 -12  28   5      173.26      105.12     15.63 o 
 -10  28   5      892.77     1036.63     35.76 o 
  -8  28   5     4287.29     4437.83     95.64 o 
  -6  28   5     5100.59     4994.73    164.57 o 
  -4  28   5      463.92      418.27     39.95 o 
  -2  28   5       11.73       40.31     15.37 o 
   0  28   5     3030.55     2929.16     82.17 o 
   2  28   5      780.94      578.85     31.31 o 
   4  28   5     1108.68      878.12     70.18 o 
   6  28   5        8.32        7.41     16.18 o 
   8  28   5     2065.61     2157.13     70.35 o 
  -9  29   5      336.24      261.88     20.63 o 
  -7  29   5       23.95       17.51     14.65 o 
  -5  29   5      581.66      535.28     28.33 o 
  -3  29   5      854.06      847.03     36.82 o 
  -1  29   5     1881.21     1677.61     58.49 o 
   1  29   5      183.13      129.24     19.35 o 
   3  29   5      708.40      612.58     36.86 o 
   5  29   5     1918.86     2017.29     64.31 o 
  -8  30   5       40.54       37.13     15.55 o 
  -6  30   5      415.10      431.95     27.57 o 
  -4  30   5        0.25       -1.26     14.76 o 
  -2  30   5      250.08      283.55     23.31 o 
   0  30   5      771.62      730.46     35.30 o 
   2  30   5      805.06      786.87     67.77 o 
   4  30   5      312.51      321.64     26.43 o 
 -26   0   6     8596.06     9335.01    647.32 o 
 -24   0   6      705.91      654.20     89.82 o 
 -22   0   6     3678.73     3819.30    136.43 o 
 -20   0   6    40675.15    41909.32   1260.07 o 
 -18   0   6    12794.32    13271.17    411.58 o 
 -16   0   6      124.06      144.46     19.53 o 
 -12   0   6     8172.59     8355.14    239.78 o 
 -10   0   6    19974.61    18742.44    629.20 o 
  -8   0   6      104.40      326.11     16.92 o 
  -6   0   6     4855.15     5189.16    274.06 o 
  -4   0   6     8673.00     9427.79    486.86 o 
  -2   0   6    39321.63    35457.61   2724.39 o 
   0   0   6    50821.22    58082.25   1649.57 o 
   2   0   6    78423.59    72595.11   2796.84 o 
   4   0   6    80348.90    87169.08   7779.20 o 
   6   0   6   109922.55   107198.35   4190.65 o 
   8   0   6     1154.73     1167.39     70.08 o 
  10   0   6    22721.50    26188.13    950.57 o 
  12   0   6    43218.51    44583.02   1076.85 o 
  14   0   6    13494.32    13354.60    500.57 o 
  16   0   6        7.16       47.15     21.56 o 
  18   0   6     4869.51     4696.90    155.59 o 
  20   0   6     9438.32     9276.18    307.22 o 
  22   0   6     3016.86     2996.05    119.30 o 
 -27   1   6       17.32       25.79     18.64 o 
 -25   1   6       16.41       -8.06     15.27 o 
 -23   1   6      546.65      566.87     29.57 o 
 -21   1   6     3075.49     2940.88     76.96 o 
 -19   1   6       54.36      149.81     15.83 o 
 -17   1   6      214.91      252.68     17.61 o 
 -15   1   6     1967.12     1928.22     51.24 o 
 -13   1   6    11949.77       -1.24      3.53 o 
 -11   1   6    14424.04    14904.24    286.87 o 
  -9   1   6     7036.10     7178.32    151.26 o 
  -7   1   6    63755.00    62327.45   2196.68 o 
  -5   1   6     2307.68     2279.85     81.97 o 
  -3   1   6     2906.55     1599.23    544.25 o 
  -1   1   6     7602.37     8095.40    346.00 o 
   1   1   6     2562.52     2996.19     79.30 o 
   3   1   6     3569.20     3378.87    160.32 o 
   5   1   6     8774.98     9422.80    278.27 o 
   7   1   6     1094.77      792.97     59.30 o 
   9   1   6     3380.74     3559.64     73.93 o 
  11   1   6      370.42      276.07     18.08 o 
  13   1   6     5095.32     5339.20     97.25 o 
  15   1   6      764.86      763.04     31.55 o 
  17   1   6      287.57      349.26     16.55 o 
  19   1   6       11.28       34.11     17.27 o 
  21   1   6      476.36      577.37     31.94 o 
  23   1   6     2123.01     1963.95     63.17 o 
 -26   2   6      534.31      387.67     28.24 o 
 -24   2   6     1108.81     1102.33     82.36 o 
 -22   2   6       83.39      146.41     17.05 o 
 -20   2   6     5902.98     6055.85    135.49 o 
 -18   2   6     1066.52     1200.70     40.82 o 
 -16   2   6      609.69      613.47     28.27 o 
 -14   2   6     3083.22     1789.99    480.60 o 
 -12   2   6    28690.32    26707.06   1315.06 o 
 -10   2   6     4111.49     4977.80    107.18 o 
  -8   2   6      423.87      248.38     10.20 o 
  -6   2   6    34407.68    37900.38   1896.44 o 
  -4   2   6     8904.23     9362.31    339.81 o 
  -2   2   6     2472.71     1951.10     71.30 o 
   0   2   6     1486.37     1738.69     48.93 o 
   2   2   6      598.84      272.15     14.54 o 
   4   2   6    47922.88    51105.34   1958.67 o 
   6   2   6    10220.63    10069.96    285.59 o 
   8   2   6      127.55      297.24     37.22 o 
  10   2   6    10088.06    11283.77    221.14 o 
  12   2   6     4035.15     4203.38    117.41 o 
  14   2   6     1472.73     1549.62     35.63 o 
  16   2   6       16.46       30.21     10.29 o 
  18   2   6     3117.67     3138.14     80.63 o 
  20   2   6     6347.05     6403.94    155.48 o 
  22   2   6      634.51      538.26     31.44 o 
 -27   3   6       97.65       65.24     21.58 o 
 -25   3   6     4911.98     5429.71    132.97 o 
 -23   3   6      592.29      418.21     27.86 o 
 -21   3   6     5861.24     5551.98    124.69 o 
 -19   3   6       89.95       79.66     14.11 o 
 -17   3   6     4460.31     4874.78    159.36 o 
 -15   3   6    36628.96    36850.15    825.67 o 
 -13   3   6     6868.96        2.88      4.17 o 
 -11   3   6       47.60       91.52     10.19 o 
  -9   3   6    65321.13    63108.53   1252.00 o 
  -7   3   6    61720.59    53527.58   1029.87 o 
  -5   3   6    25948.28    23778.58    689.13 o 
  -3   3   6      672.98     1317.62    205.79 o 
  -1   3   6    37193.15    35157.33    886.35 o 
   1   3   6    37342.38    36117.57    865.47 o 
   3   3   6     4140.51     4488.89    299.93 o 
   5   3   6     1032.71      922.74     39.57 o 
   7   3   6    48864.97    50286.20   1032.10 o 
   9   3   6       26.38       51.92      8.90 o 
  11   3   6     7758.42     7639.78    155.74 o 
  13   3   6      173.93      175.61     26.91 o 
  15   3   6     2623.17     2812.28     56.88 o 
  17   3   6     3893.09     4009.60     95.47 o 
  19   3   6      386.08      267.92     22.06 o 
  21   3   6      111.58      158.59     20.81 o 
 -26   4   6        2.71       -7.12     16.55 o 
 -24   4   6        7.24       20.84     15.06 o 
 -22   4   6      263.53      243.58     19.31 o 
 -20   4   6       90.32       73.44     13.65 o 
 -18   4   6      192.04      199.25     17.25 o 
 -16   4   6     1396.43     1519.34     48.40 o 
 -14   4   6     2846.23     2767.31     75.17 o 
 -12   4   6     1282.66       -3.41      5.44 o 
 -10   4   6    39570.19    41537.32    857.11 o 
  -8   4   6     9836.78     9673.27    194.66 o 
  -6   4   6     7687.90     6648.74    178.03 o 
  -4   4   6     8545.00     7793.12    184.23 o 
  -2   4   6     1666.31     1684.64     41.12 o 
   0   4   6     8186.61     7802.53    188.95 o 
   2   4   6      848.23      702.78     25.28 o 
   4   4   6    13536.63    13290.74    325.90 o 
   6   4   6      729.69      723.74     24.44 o 
   8   4   6    15319.03    16020.76    288.31 o 
  10   4   6      376.00      238.65     11.39 o 
  12   4   6       29.08       45.43      9.49 o 
  14   4   6     1190.64     1253.62     48.27 o 
  16   4   6      104.16      113.01     11.58 o 
  18   4   6      651.38      558.57     28.26 o 
  20   4   6      301.07      243.08     22.98 o 
  22   4   6     2272.15     2309.14     69.39 o 
 -27   5   6     1768.47     2201.91     68.18 o 
 -25   5   6     1452.11     1574.74     52.99 o 
 -23   5   6    14048.22    14680.40    308.41 o 
 -21   5   6     4082.34     3876.34     92.63 o 
 -19   5   6        3.29        0.59     10.40 o 
 -17   5   6    12977.10    12662.69    318.33 o 
 -15   5   6    17980.60    17546.40    421.74 o 
 -13   5   6    27246.21    26337.55   1341.22 o 
 -11   5   6     2638.60     2483.11    234.45 o 
  -9   5   6     1095.35     1055.52     33.01 o 
  -7   5   6    52293.41    48275.92   1038.99 o 
  -5   5   6    16073.13    14677.20    318.04 o 
  -3   5   6     4104.80     4136.88     97.70 o 
  -1   5   6    90201.35    87194.75   1992.25 o 
   1   5   6    50264.83    48918.30   1116.20 o 
   3   5   6     9293.17     8213.25    280.26 o 
   5   5   6    22148.01    21973.77    536.51 o 
   7   5   6    12720.68    13276.42    421.49 o 
   9   5   6    40782.46    43567.79    770.83 o 
  11   5   6     2132.79     1395.64     77.78 o 
  13   5   6      250.22      537.31     54.88 o 
  15   5   6    15377.04    15600.92    266.84 o 
  17   5   6     3081.25     2991.83     64.16 o 
  19   5   6     5454.23     5019.97    183.19 o 
  21   5   6     1064.22     1324.50     48.02 o 
 -26   6   6     5478.98     6006.32    230.96 o 
 -24   6   6       88.67       51.65     16.90 o 
 -22   6   6        7.67        8.40     12.51 o 
 -20   6   6    10723.21    11247.26    238.71 o 
 -18   6   6      707.20      773.49     30.16 o 
 -16   6   6       18.64        9.37      9.97 o 
 -14   6   6    11168.83    11219.02    291.62 o 
 -12   6   6     2060.18        0.72      3.94 o 
 -10   6   6     7859.19     7142.98    326.11 o 
  -8   6   6    12970.07    12367.27    283.06 o 
  -6   6   6      416.68      430.23     50.13 o 
  -4   6   6    14238.54    14333.37    345.93 o 
  -2   6   6    33092.47    32654.18    697.52 o 
   0   6   6      173.93      227.15     13.18 o 
   2   6   6    17004.35    15305.05   1031.34 o 
   4   6   6     7155.29     7070.13    174.98 o 
   6   6   6    69069.13    66853.14   1304.58 o 
   8   6   6     1292.35     1274.72     95.05 o 
  10   6   6     4576.98     4973.15     91.51 o 
  12   6   6    32597.12    34957.71    592.35 o 
  14   6   6     4040.63     4562.67     88.41 o 
  16   6   6      322.11      418.54     18.76 o 
  18   6   6    15094.95    15242.92    331.26 o 
  20   6   6     2285.75     2350.23     69.18 o 
  22   6   6     1011.16     1057.81     46.75 o 
 -27   7   6      581.82      516.80     33.93 o 
 -25   7   6      927.37     1045.46     51.55 o 
 -23   7   6       37.08       60.86     15.59 o 
 -21   7   6       76.73       42.45     14.16 o 
 -19   7   6      520.62      516.43     45.05 o 
 -17   7   6      297.08      277.66     18.72 o 
 -15   7   6     3844.81     4038.88    106.76 o 
 -13   7   6     5614.11     5857.50    177.64 o 
 -11   7   6       16.42       14.44     40.57 o 
  -9   7   6     3734.57     2990.80    338.56 o 
  -7   7   6    11784.05    11249.75    246.63 o 
  -5   7   6     4021.77     4371.81     98.90 o 
  -3   7   6     6796.38     6815.89    179.58 o 
  -1   7   6    10704.16     9811.74    226.38 o 
   1   7   6    22534.79     1372.46   8490.28 o 
   3   7   6      673.43      770.55     25.01 o 
   5   7   6    15163.78    16655.24    314.34 o 
   7   7   6     6157.71     5867.92    112.55 o 
   9   7   6      571.48      612.19     70.71 o 
  11   7   6     1904.20     1928.62     53.03 o 
  13   7   6     2257.57     2333.32     48.40 o 
  15   7   6     3662.53     3868.89     77.64 o 
  17   7   6     3909.91     3728.17     80.93 o 
  19   7   6      323.80      309.25     37.70 o 
  21   7   6      143.09      138.25     21.54 o 
 -26   8   6      994.28      919.69     42.70 o 
 -24   8   6     2538.59     2460.23    318.43 o 
 -22   8   6     3365.06     3617.33     89.08 o 
 -20   8   6    13751.30    13981.72    293.80 o 
 -18   8   6     7271.04     7343.46    160.34 o 
 -16   8   6     1031.93     1107.35     76.97 o 
 -14   8   6      307.48      333.56     19.86 o 
 -12   8   6    34752.98    35027.57    981.19 o 
  -8   8   6      475.35      284.27     42.15 o 
  -6   8   6    25110.29    23411.24    566.25 o 
  -4   8   6    41667.93    39739.80    862.32 o 
  -2   8   6    26650.98    25165.64    538.74 o 
   0   8   6     1198.22     1384.72     61.20 o 
   2   8   6    22601.23    19047.58   1395.04 o 
   4   8   6    54068.19    54130.50   1160.73 o 
   6   8   6     2076.08     1978.40     40.49 o 
   8   8   6      566.35      626.23     30.34 o 
  10   8   6    17976.59    18630.79    346.44 o 
  12   8   6    15048.43    15618.42    284.29 o 
  14   8   6    21379.77    21604.02    416.00 o 
  16   8   6        1.13       43.68     16.87 o 
  18   8   6     4700.80     5019.16    130.26 o 
  20   8   6     7090.55     7303.43    191.81 o 
  22   8   6      331.34      300.75     27.20 o 
 -25   9   6      735.12      735.85     34.59 o 
 -23   9   6      455.49      406.05     25.28 o 
 -21   9   6      662.68      722.43     34.16 o 
 -19   9   6      251.79      334.67     37.41 o 
 -17   9   6      941.17     1043.15     37.38 o 
 -15   9   6     3258.85     3158.48     78.52 o 
 -13   9   6      434.43      466.48     31.06 o 
 -11   9   6     2530.26     2461.39    140.47 o 
  -7   9   6    14323.69    13567.45    793.57 o 
  -5   9   6       20.30       43.88      6.73 o 
  -3   9   6    11572.64    11565.24    373.07 o 
  -1   9   6    29710.59    29355.05    844.97 o 
   1   9   6     3990.06     3450.27    115.72 o 
   3   9   6      511.82      760.57     26.05 o 
   5   9   6     1494.84     1759.38     35.42 o 
   7   9   6     3956.78     4422.67    102.56 o 
   9   9   6     1529.72     1425.26     54.56 o 
  11   9   6      531.30      391.23     46.69 o 
  13   9   6       45.03      139.79     35.92 o 
  15   9   6     1582.11     1512.22     38.21 o 
  17   9   6      195.37      128.83     18.87 o 
  19   9   6      125.15      104.04     18.76 o 
  21   9   6       15.89        5.34     17.85 o 
 -26  10   6     1057.92     1084.08     39.94 o 
 -24  10   6      324.76      264.14     32.78 o 
 -22  10   6        5.06       -8.92     12.26 o 
 -20  10   6     3381.18     3223.69     79.80 o 
 -18  10   6     7282.18     7255.91    177.43 o 
 -16  10   6      316.37      283.11     19.54 o 
 -14  10   6     1051.67     1004.30     35.13 o 
 -12  10   6     2380.85     2226.84     60.37 o 
 -10  10   6    14484.09    11433.19    394.37 o 
  -8  10   6     1007.43      799.94    100.23 o 
  -4  10   6    24828.59    26802.46   1120.58 o 
  -2  10   6    15585.63    15065.36    480.25 o 
   0  10   6     6526.00     6942.49    321.31 o 
   2  10   6    20402.44    20816.88    507.05 o 
   4  10   6    17356.23    18197.89    450.77 o 
   6  10   6     1027.95     1108.95     25.02 o 
   8  10   6     9061.10     9613.96    182.60 o 
  10  10   6      719.08      828.60     71.56 o 
  12  10   6     1547.70     1562.65     55.26 o 
  14  10   6     4798.07     4758.92    159.05 o 
  16  10   6       70.93       74.84     15.58 o 
  18  10   6     1623.98     1765.12     63.44 o 
  20  10   6     2348.14     2461.72     75.05 o 
 -25  11   6     2047.20     2177.13     59.89 o 
 -23  11   6     3163.41     3430.71     86.91 o 
 -21  11   6     2617.42     2784.09    133.62 o 
 -19  11   6     1344.02     1236.44     48.35 o 
 -17  11   6    12832.64    13296.65    292.70 o 
 -15  11   6    23278.05    22302.46    593.38 o 
 -13  11   6     3352.01     3016.71     74.59 o 
 -11  11   6     8746.67     8824.13    197.73 o 
  -9  11   6     7477.51     6636.77    477.53 o 
  -7  11   6    28951.64    27338.29   1389.05 o 
  -3  11   6     8214.61    10052.08    410.69 o 
  -1  11   6    13930.88    14251.03    565.06 o 
   1  11   6    25009.49    23562.10    563.07 o 
   3  11   6    20952.26    20411.21    444.45 o 
   5  11   6      164.30      185.56     22.34 o 
   7  11   6     7511.40     7830.94    145.89 o 
   9  11   6    17647.27    17596.11    325.15 o 
  11  11   6     2310.26     2076.31    153.97 o 
  13  11   6     3885.42     4410.01    115.49 o 
  15  11   6     8406.37     8687.02    164.21 o 
  17  11   6     6138.54     5962.57    144.21 o 
  19  11   6      255.52      129.40     20.70 o 
  21  11   6      156.80      197.73     23.96 o 
 -24  12   6       26.96       19.63     15.26 o 
 -22  12   6      450.81      498.51     27.63 o 
 -20  12   6      106.74      119.08     16.65 o 
 -18  12   6       20.84       12.93     12.90 o 
 -16  12   6       82.81      104.20     22.41 o 
 -14  12   6     2655.04     2190.34     90.39 o 
 -12  12   6     4364.08     3870.92     92.95 o 
 -10  12   6      410.71      442.10     29.06 o 
  -8  12   6     6096.71     6464.73    488.79 o 
  -6  12   6      722.35      475.36     24.82 o 
  -4  12   6     1377.74     1455.63    102.52 o 
  -2  12   6     1104.95      992.01     66.61 o 
   0  12   6      940.38     1015.25     36.94 o 
   2  12   6     1263.93     1300.80     40.50 o 
   4  12   6        0.89       50.05     13.81 o 
   6  12   6     7608.29     7682.09    139.38 o 
   8  12   6        1.74       -8.29      7.35 o 
  10  12   6     5543.42     5034.08    106.24 o 
  12  12   6      949.12      925.59     28.40 o 
  14  12   6      264.21      389.38     23.16 o 
  16  12   6       24.68       35.36     15.62 o 
  18  12   6        0.53       20.01     15.79 o 
  20  12   6      102.74       59.47     18.49 o 
 -25  13   6     5685.04     6095.55    181.25 o 
 -23  13   6     6751.93     6742.12    236.00 o 
 -21  13   6     2776.52     2695.78     82.60 o 
 -19  13   6     1259.70     1399.70     57.70 o 
 -17  13   6     6606.21     6609.92    152.93 o 
 -15  13   6     8947.76     8866.38    190.29 o 
 -13  13   6     1426.33     1262.73     44.05 o 
 -11  13   6      774.67      835.87     34.00 o 
  -9  13   6     8145.52     7907.79    171.75 o 
  -7  13   6     1063.29     1104.73     77.41 o 
  -5  13   6     3674.62     2780.85    339.17 o 
  -3  13   6       98.22      132.49     27.06 o 
  -1  13   6    22988.80    21826.10    532.18 o 
   1  13   6    18531.34    18956.67    395.87 o 
   3  13   6     2011.43     2260.70     47.19 o 
   5  13   6       62.19      129.19     15.74 o 
   7  13   6    30979.49    29606.61    491.61 o 
   9  13   6    21819.90    20939.76    387.35 o 
  11  13   6     4967.15     4743.98    158.41 o 
  13  13   6     3386.08     3531.38     75.37 o 
  15  13   6     9930.96    10263.30    246.25 o 
  17  13   6     5219.08     4953.36    122.46 o 
  19  13   6      190.62       56.89     19.63 o 
 -24  14   6     1382.16     1419.58    158.98 o 
 -22  14   6      384.90      499.10     28.61 o 
 -20  14   6     2460.70     2560.12     71.25 o 
 -18  14   6     1683.88     1606.29     49.42 o 
 -16  14   6     1112.64     1029.25    127.37 o 
 -14  14   6     1996.81     2112.28    102.48 o 
 -12  14   6    24952.37    25715.49    556.31 o 
 -10  14   6     3057.96     3074.50    113.06 o 
  -8  14   6      727.01      855.16     28.23 o 
  -6  14   6    17213.30    16771.47    489.98 o 
  -4  14   6    12843.32    13098.50    322.59 o 
  -2  14   6    15563.60    15347.65    334.81 o 
   0  14   6     1260.69     1498.59     44.55 o 
   2  14   6     4265.67     5152.10    135.73 o 
   4  14   6    24542.89    25476.83    444.14 o 
   6  14   6     1226.40     1229.81     42.33 o 
   8  14   6       45.16       38.44     14.18 o 
  10  14   6    12967.16    12963.91    244.45 o 
  12  14   6     6900.12     7139.48    140.51 o 
  14  14   6     1572.01     1486.65     90.17 o 
  16  14   6        2.06       60.54     19.42 o 
  18  14   6     2016.94     1893.62     59.57 o 
  20  14   6     1778.29     1837.03     86.95 o 
 -23  15   6     1550.58     1640.27     86.65 o 
 -21  15   6        2.02       -5.19     14.58 o 
 -19  15   6      283.99      321.66     22.80 o 
 -17  15   6      179.65      154.81     16.86 o 
 -15  15   6      840.88      782.82     30.25 o 
 -13  15   6      440.82      458.79     24.11 o 
 -11  15   6     5675.49     6073.82    142.12 o 
  -9  15   6     1039.92     1121.57     34.60 o 
  -7  15   6     4038.62     3789.29     87.38 o 
  -5  15   6      212.90      205.86     14.22 o 
  -3  15   6     1804.31     1677.93     41.47 o 
  -1  15   6     2081.73     1907.35     48.21 o 
   1  15   6       25.17       64.91      8.28 o 
   3  15   6      557.38      687.49     29.32 o 
   5  15   6      566.98      599.08     19.64 o 
   7  15   6      115.99      147.73     11.65 o 
   9  15   6     7154.37     6801.23    126.49 o 
  11  15   6        1.12        3.37      9.40 o 
  13  15   6       23.58       17.18     11.01 o 
  15  15   6      781.86      757.41     35.72 o 
  17  15   6       39.56       11.52     16.41 o 
  19  15   6      674.70      721.07     36.75 o 
 -22  16   6       54.26       46.64     16.03 o 
 -20  16   6     5135.54     5609.86    126.99 o 
 -18  16   6     2485.40     2562.74     76.94 o 
 -16  16   6     3075.33     3374.32    113.87 o 
 -14  16   6     6804.58     6910.58    153.45 o 
 -12  16   6    11527.10    11575.40    257.40 o 
 -10  16   6    43109.97    41640.27    895.61 o 
  -8  16   6      154.40      140.59     14.72 o 
  -6  16   6     4770.76     4748.60    126.71 o 
  -4  16   6    39428.33    40035.96    794.38 o 
  -2  16   6     2905.87     2975.94     98.88 o 
   0  16   6      319.74      186.45     22.35 o 
   2  16   6    14998.68    15816.78    297.81 o 
   4  16   6     9990.07     9626.27    183.77 o 
   6  16   6    23848.91    22902.83    430.63 o 
   8  16   6     2280.39     1964.46     73.54 o 
  10  16   6      257.83      469.14     36.62 o 
  12  16   6    10448.53    10942.57    210.21 o 
  14  16   6      935.25      770.70     51.99 o 
  16  16   6       16.00       -1.81     13.93 o 
  18  16   6     1850.37     1884.25     56.08 o 
 -23  17   6     1702.65     1637.43     53.14 o 
 -21  17   6       41.23       38.47     15.36 o 
 -19  17   6       66.26       37.77     18.33 o 
 -17  17   6     3484.30     3501.53     90.08 o 
 -15  17   6      994.78     1011.47     35.93 o 
 -13  17   6     1361.40     1333.75     43.54 o 
 -11  17   6     3178.50     3493.10    119.59 o 
  -9  17   6     2147.69     2041.13     56.84 o 
  -7  17   6     8979.23     9123.72    281.15 o 
  -5  17   6     1076.95     1373.51     37.29 o 
  -3  17   6      617.29      773.56     26.90 o 
  -1  17   6     6851.79     7301.11    202.51 o 
   1  17   6       25.42       19.48      7.11 o 
   3  17   6    12924.23    13139.32    251.56 o 
   5  17   6     4444.38     4330.73     83.96 o 
   7  17   6       76.07       83.71     14.17 o 
   9  17   6     7344.06     7201.18    127.54 o 
  11  17   6       49.56       29.50     11.22 o 
  13  17   6        1.78       -0.53     10.52 o 
  15  17   6     2494.89     2709.97     75.09 o 
  17  17   6       99.66      109.36     18.71 o 
 -22  18   6      841.37      747.60     32.61 o 
 -20  18   6      867.75     1073.14     39.59 o 
 -18  18   6     5304.97     5251.48    131.00 o 
 -16  18   6      317.90      236.61     21.45 o 
 -14  18   6        1.21      -12.54     11.04 o 
 -12  18   6     7291.81     7159.79    167.10 o 
 -10  18   6      359.93      284.98     20.10 o 
  -8  18   6     4763.33     4618.87    175.42 o 
  -6  18   6     8729.98     8670.70    196.73 o 
  -4  18   6     1623.01     1746.45     81.19 o 
  -2  18   6     2557.16     2925.09     66.83 o 
   0  18   6      145.94      211.24     21.45 o 
   2  18   6     3228.68     3602.32     67.41 o 
   4  18   6    24738.34    23403.67    392.34 o 
   6  18   6     1219.18     1066.81     27.74 o 
   8  18   6       63.05       73.95     12.79 o 
  10  18   6     4937.08     5003.56     97.85 o 
  12  18   6      923.91      950.93     30.96 o 
  14  18   6     3247.84     2944.02     81.02 o 
  16  18   6      709.14      785.88     35.64 o 
  18  18   6       19.85        0.09     17.89 o 
 -21  19   6     2400.39     2325.78    128.57 o 
 -19  19   6     1876.86     1936.31     56.27 o 
 -17  19   6     4962.55     4956.34    110.42 o 
 -15  19   6     9256.41     9412.26    192.98 o 
 -13  19   6      267.11      209.06     16.77 o 
 -11  19   6      142.73      178.20     27.08 o 
  -9  19   6    19969.59    19554.53    408.80 o 
  -7  19   6     4295.99     4538.81     96.67 o 
  -5  19   6     9553.50     9282.19    182.90 o 
  -3  19   6      227.80      294.06     20.71 o 
  -1  19   6     1926.47     1763.43     75.31 o 
   1  19   6    11895.00    11943.64    218.77 o 
   3  19   6     2125.72     2306.20    111.55 o 
   5  19   6       15.51       21.21      8.57 o 
   7  19   6    25957.66    26614.02    446.27 o 
   9  19   6     7085.78     6936.34    119.50 o 
  11  19   6     3550.78     3110.79    110.83 o 
  13  19   6     2642.40     2777.19     73.06 o 
  15  19   6     4513.93     4623.03    135.60 o 
  17  19   6     4758.35     4587.93    126.94 o 
 -20  20   6      126.03       59.00     16.21 o 
 -18  20   6      522.26      407.36     25.39 o 
 -16  20   6      945.22     1039.77     65.58 o 
 -14  20   6     1367.79     1328.77     41.24 o 
 -12  20   6     2783.12     2912.26     99.46 o 
 -10  20   6      688.21      731.90     26.07 o 
  -8  20   6      506.88      516.91     21.69 o 
  -6  20   6       14.73       18.34      9.40 o 
  -4  20   6       21.09       16.57      9.54 o 
  -2  20   6       21.93       23.23      7.71 o 
   0  20   6     7953.67     8125.94    148.66 o 
   2  20   6     4365.09     4132.10     80.53 o 
   4  20   6     1878.88     1848.33     42.34 o 
   6  20   6      770.97      791.66     25.82 o 
   8  20   6      149.98      116.51     12.26 o 
  10  20   6      249.13      261.07     16.70 o 
  12  20   6       48.68       29.00     15.17 o 
  14  20   6       19.54      -17.40     15.72 o 
  16  20   6        2.27        4.55     18.41 o 
 -19  21   6      381.14      418.20     24.86 o 
 -17  21   6     1693.21     1649.13     58.46 o 
 -15  21   6     3794.19     3925.66    193.68 o 
 -13  21   6     1344.50     1183.00     49.73 o 
 -11  21   6     1740.37     1897.50     49.44 o 
  -9  21   6     6649.07     6498.53    136.74 o 
  -7  21   6     6447.75     6490.83    131.24 o 
  -5  21   6      964.44      857.62     28.02 o 
  -3  21   6     1790.26     2001.46     44.14 o 
  -1  21   6     6624.31     6788.90    132.74 o 
   1  21   6     6889.44     6221.01    116.38 o 
   3  21   6      361.87      379.14     22.92 o 
   5  21   6      194.89      201.95     17.72 o 
   7  21   6     6079.77     6674.07    176.94 o 
   9  21   6     8226.88     8817.86    181.56 o 
  11  21   6       80.90       68.45     15.88 o 
  13  21   6     1204.70     1370.95     51.44 o 
  15  21   6     3547.31     3422.04     99.33 o 
 -18  22   6     1783.36     1656.94     64.64 o 
 -16  22   6      660.73      795.18     39.39 o 
 -14  22   6       76.44       39.63     22.10 o 
 -12  22   6     4982.67     5141.55    107.59 o 
 -10  22   6     4103.90     4047.43     90.63 o 
  -8  22   6      133.91       86.78     12.18 o 
  -6  22   6     2127.00     2366.67     66.39 o 
  -4  22   6     9978.42     9835.51    178.78 o 
  -2  22   6     6575.47     6775.77    158.87 o 
   0  22   6     4831.56     4624.37    123.51 o 
   2  22   6     7855.60     8299.52    152.48 o 
   4  22   6     4051.61     3943.83     88.11 o 
   6  22   6      745.62      680.28     53.98 o 
   8  22   6       24.26       27.21     10.88 o 
  10  22   6      118.55      125.85     17.92 o 
  12  22   6     2468.73     2352.84     70.40 o 
  14  22   6     1847.79     1459.61     68.60 o 
 -17  23   6        8.30        3.31     13.94 o 
 -15  23   6     1536.06     1549.81     46.77 o 
 -13  23   6     1675.07     1597.18     41.56 o 
 -11  23   6       71.87      104.71     13.05 o 
  -9  23   6       30.02       56.50     11.61 o 
  -7  23   6      276.23      269.06     16.29 o 
  -5  23   6      290.81      249.37     13.43 o 
  -3  23   6       67.39       83.56     10.40 o 
  -1  23   6     7729.75     7750.39    169.70 o 
   1  23   6      476.89      502.09     20.53 o 
   3  23   6      571.81      620.73     22.71 o 
   5  23   6      925.62      902.58     27.95 o 
   7  23   6      293.44      274.78     18.86 o 
   9  23   6       41.42       14.33     14.50 o 
  11  23   6      343.98      345.98     28.36 o 
  13  23   6       43.07        0.99     18.40 o 
 -16  24   6      480.81      574.97     42.16 o 
 -14  24   6     3034.80     3041.78     74.00 o 
 -12  24   6     6476.98     7105.96    155.35 o 
 -10  24   6     4174.77     4419.97    102.64 o 
  -8  24   6      263.99      204.98     16.63 o 
  -6  24   6     2180.04     2331.76     51.19 o 
  -4  24   6     9571.36     9455.74    172.80 o 
  -2  24   6     4615.91     4706.29    179.70 o 
   0  24   6     1701.72     1523.92    106.48 o 
   2  24   6     1824.89     2078.89     47.91 o 
   4  24   6     3474.83     3588.48     85.11 o 
   6  24   6     1577.97     1428.83     80.06 o 
   8  24   6        5.80       25.20     14.53 o 
  10  24   6     1057.05     1028.44     41.60 o 
  12  24   6     6771.09     6276.02    165.38 o 
 -15  25   6       22.84       14.75     14.28 o 
 -13  25   6       34.34       14.10     10.63 o 
 -11  25   6      107.11       91.93     13.49 o 
  -9  25   6      350.98      286.63     18.67 o 
  -7  25   6      180.30      308.47     22.93 o 
  -5  25   6       88.28       91.67     10.90 o 
  -3  25   6      165.78      231.34     16.12 o 
  -1  25   6      739.79      689.02     24.31 o 
   1  25   6      992.32      888.60     38.70 o 
   3  25   6     2151.89     2114.68     80.97 o 
   5  25   6      123.17      150.18     15.46 o 
   7  25   6     5125.91     5340.87    161.03 o 
   9  25   6     1939.46     1775.45     74.39 o 
  11  25   6      577.12      484.25     35.32 o 
 -14  26   6      989.03     1097.72     39.74 o 
 -12  26   6       96.92       87.66     13.25 o 
 -10  26   6      638.41      718.48     46.69 o 
  -8  26   6      137.72      194.34     17.26 o 
  -6  26   6      582.42      737.16     30.49 o 
  -4  26   6     1319.71     1367.26     36.10 o 
  -2  26   6      845.30      814.26     47.10 o 
   0  26   6     2171.41     2244.75    110.23 o 
   2  26   6      200.54      189.91     15.66 o 
   4  26   6     1458.83     1483.21     43.37 o 
   6  26   6     2495.90     2565.62     74.29 o 
   8  26   6      101.89      115.50     18.96 o 
  10  26   6      294.81      292.85     25.99 o 
 -13  27   6     3516.51     3409.82    188.28 o 
 -11  27   6       44.99       25.40     11.81 o 
  -9  27   6     1448.34     1336.05     38.85 o 
  -7  27   6     9911.60    10353.99    214.05 o 
  -5  27   6      878.44      975.92     31.42 o 
  -3  27   6      415.90      524.66     22.12 o 
  -1  27   6     9225.95     9563.16    175.91 o 
   1  27   6     2468.47     2481.42     70.42 o 
   3  27   6     1364.15     1290.70     39.99 o 
   5  27   6     1229.99     1403.88     58.69 o 
   7  27   6     2159.91     2163.59     86.49 o 
 -10  28   6      170.23      149.12     18.15 o 
  -8  28   6     1807.17     2013.81     68.10 o 
  -6  28   6       13.06       15.17     16.00 o 
  -4  28   6     1681.16     1558.01     49.05 o 
  -2  28   6       42.24       62.42     13.40 o 
   0  28   6      104.98      155.17     15.85 o 
   2  28   6      500.21      515.09     28.61 o 
   4  28   6      503.95      516.93     34.42 o 
   6  28   6      311.69      260.99     23.62 o 
  -9  29   6     6380.53     6879.42    300.62 o 
  -7  29   6     2090.55     2104.70     98.86 o 
  -5  29   6     3173.82     3321.40    159.82 o 
  -3  29   6     4057.49     4166.69     94.53 o 
  -1  29   6     1906.07     2125.63     69.49 o 
   1  29   6     3446.24     3410.92    100.97 o 
   3  29   6      127.94      149.03     19.05 o 
  -4  30   6      482.59      412.27     33.41 o 
  -2  30   6     1739.10     1712.03     83.42 o 
   0  30   6       19.80       41.14     15.89 o 
 -27   1   7      626.97      617.65     34.05 o 
 -25   1   7     2703.36     2613.29    101.10 o 
 -23   1   7      130.23      168.97     52.57 o 
 -21   1   7     8799.78     9237.10    234.03 o 
 -19   1   7     8054.44     7936.74    189.34 o 
 -17   1   7      823.02      777.47     36.38 o 
 -15   1   7     3718.44     3909.86    116.57 o 
 -13   1   7    21812.29    22594.94    569.38 o 
 -11   1   7    80217.37    80348.45   1642.83 o 
  -9   1   7     1153.45     1226.51     26.37 o 
  -7   1   7    35122.58    32367.30   1150.79 o 
  -5   1   7    40381.83    37438.07   1204.98 o 
  -3   1   7    11657.72    10253.60    334.98 o 
  -1   1   7     8801.43     8629.85    183.04 o 
   1   1   7     7978.54     7400.25    192.06 o 
   3   1   7    62188.72    62181.59   3457.04 o 
   5   1   7    33508.18    34338.35   1875.08 o 
   7   1   7     1214.74      937.59     42.03 o 
   9   1   7       27.22       66.96     15.35 o 
  11   1   7    12378.85    12742.42    248.88 o 
  13   1   7     2422.86     1957.35     68.18 o 
  15   1   7     1934.05     1840.65     98.62 o 
  17   1   7     2716.90     3053.16     62.90 o 
  19   1   7    13444.52    13206.39    301.89 o 
  21   1   7     5026.78     4564.44    117.07 o 
 -26   2   7      881.03     1036.40     42.91 o 
 -24   2   7     6607.26     6974.65    183.46 o 
 -22   2   7      710.46      797.14     46.15 o 
 -20   2   7      434.66      491.05     45.11 o 
 -18   2   7     3779.73     4210.73    106.91 o 
 -16   2   7     5626.98     5129.74    118.62 o 
 -14   2   7     1674.88     1490.75     48.09 o 
 -12   2   7     3360.78     3325.05     81.50 o 
 -10   2   7     1214.77     1391.98     36.58 o 
  -8   2   7     8627.47     8739.67    232.23 o 
  -6   2   7    10630.39    10748.38    319.20 o 
  -4   2   7     1469.91     1178.59     53.12 o 
  -2   2   7    43417.27    44488.64   1637.61 o 
   0   2   7    10938.36    10273.99    233.68 o 
   2   2   7     8822.94     9849.18    219.42 o 
   4   2   7     1102.69      519.08     79.87 o 
   6   2   7    13030.39    12325.14    362.85 o 
   8   2   7    13252.72    13190.67    374.30 o 
  10   2   7     5293.03     5209.74    112.05 o 
  12   2   7     4473.41     4905.07    130.15 o 
  14   2   7    10045.06    10664.22    185.40 o 
  16   2   7     1522.00     1448.15     35.45 o 
  18   2   7      197.22      138.50     16.06 o 
  20   2   7     5871.82     6411.14    156.32 o 
 -27   3   7      172.76      114.62     20.09 o 
 -25   3   7     1124.70     1115.66     43.83 o 
 -23   3   7       96.45      121.41     23.60 o 
 -21   3   7        4.84       24.22     13.26 o 
 -19   3   7       63.99       64.95     17.33 o 
 -17   3   7      511.33      606.11     49.97 o 
 -15   3   7     1552.16     1656.12     60.06 o 
 -13   3   7     1224.57     1067.11     31.15 o 
 -11   3   7      961.71      780.29     21.78 o 
  -9   3   7     2129.98     1860.29     41.67 o 
  -7   3   7     8002.13     8841.90    267.90 o 
  -5   3   7    12782.72    12907.01    466.96 o 
  -3   3   7    18019.34    18417.45    537.88 o 
  -1   3   7     4509.79     5302.38    123.71 o 
   1   3   7      113.22      225.18     22.79 o 
   3   3   7    14754.76     6876.48   1031.49 o 
   5   3   7      291.27      312.92     54.77 o 
   7   3   7     3647.42     3974.86    123.33 o 
   9   3   7     3173.98     2906.24     90.47 o 
  11   3   7      507.92      502.98     17.81 o 
  13   3   7     3863.93     3826.47    118.43 o 
  15   3   7       77.94       67.20     10.36 o 
  17   3   7       29.87       38.99     10.85 o 
  19   3   7     2510.92     2489.69     69.04 o 
  21   3   7       99.22       52.40     18.54 o 
 -26   4   7     5901.08     6398.67    153.27 o 
 -24   4   7    10143.07    10632.96    254.57 o 
 -22   4   7      793.25      953.94     41.87 o 
 -20   4   7     1169.07     1187.28     41.97 o 
 -18   4   7     3835.66     3804.30    129.66 o 
 -16   4   7    37050.40    38144.23    853.96 o 
 -14   4   7     2818.01     2425.54     70.42 o 
 -12   4   7      306.66      239.64     19.51 o 
 -10   4   7     7018.51     6375.85    154.74 o 
  -8   4   7     4274.08     4005.80     81.14 o 
  -6   4   7    53246.87    49868.89   1056.20 o 
  -4   4   7      229.81      236.16     13.19 o 
  -2   4   7    31350.19    31172.54    717.61 o 
   0   4   7    43854.93    42158.23   1017.18 o 
   2   4   7     7144.14     6915.05    179.81 o 
   4   4   7      102.57      143.34     42.88 o 
   6   4   7    34689.68    34504.06    879.11 o 
   8   4   7    33901.74    34342.84    746.17 o 
  10   4   7    17807.90    18612.77    329.65 o 
  12   4   7     9255.11    10157.27    216.90 o 
  14   4   7    13499.06    13645.66    246.58 o 
  16   4   7    10992.65    11210.04    194.08 o 
  18   4   7      666.39      493.92     36.31 o 
  20   4   7     1555.73     1817.50     58.10 o 
 -27   5   7       14.85       24.50     17.32 o 
 -25   5   7     3705.95     3662.08    206.67 o 
 -23   5   7      242.05      228.23     22.10 o 
 -21   5   7        2.13       -4.82     12.60 o 
 -19   5   7      405.28      384.90     23.01 o 
 -17   5   7      557.85      598.96     27.13 o 
 -15   5   7      371.09      355.06     54.12 o 
 -13   5   7     8799.71     9184.29    214.57 o 
 -11   5   7    12692.50    12749.05    281.51 o 
  -9   5   7      348.94      262.11     22.15 o 
  -7   5   7    26329.22    24245.96    456.90 o 
  -5   5   7    21383.86    20326.31    382.01 o 
  -3   5   7    13507.19    13968.56    262.34 o 
  -1   5   7     1334.07     1533.64     37.74 o 
   1   5   7     4845.06     5225.50    130.08 o 
   3   5   7      583.02       -4.05      2.97 o 
   5   5   7      580.30      468.52     21.51 o 
   7   5   7     2066.16     2210.52     68.56 o 
   9   5   7     4847.69     4288.60    259.94 o 
  11   5   7      235.88      264.17     25.85 o 
  13   5   7      402.04      293.75     20.39 o 
  15   5   7      548.39      527.91     43.26 o 
  17   5   7      571.24      578.93     24.36 o 
  19   5   7     3099.83     3038.40     80.37 o 
  21   5   7      355.56      317.23     24.90 o 
 -26   6   7     1602.65     1722.31     57.58 o 
 -24   6   7     4133.46     4239.32    156.66 o 
 -22   6   7     2545.18     2400.57     91.16 o 
 -20   6   7      573.41      482.98     48.80 o 
 -18   6   7      694.01      786.54     31.73 o 
 -16   6   7    10079.69    10858.05    267.20 o 
 -14   6   7     2069.90     1939.54     53.43 o 
 -12   6   7     4497.20     4397.64    113.00 o 
 -10   6   7    15941.09    14787.92    326.28 o 
  -8   6   7    13649.17    12827.37    280.80 o 
  -6   6   7    10539.18    10075.97    221.02 o 
  -4   6   7     7730.66     7586.88    185.71 o 
  -2   6   7     6974.43     6631.84    169.49 o 
   0   6   7     7754.58     7512.08    184.90 o 
   2   6   7      343.12       -1.56      3.13 o 
   4   6   7     3155.36     2807.63    249.33 o 
   6   6   7     2634.39     2729.96     77.51 o 
   8   6   7     3337.51     3409.81     84.49 o 
  10   6   7      679.04      783.37     22.33 o 
  12   6   7     2082.55     1971.84    106.38 o 
  14   6   7     4781.17     4796.83    212.60 o 
  16   6   7     6272.47     6732.22    164.56 o 
  18   6   7      265.39      199.28     21.14 o 
  20   6   7      286.34      299.34     26.00 o 
 -25   7   7     1990.55     1866.95     66.78 o 
 -23   7   7      531.55      607.08     43.78 o 
 -21   7   7     8058.43     8192.76    198.10 o 
 -19   7   7     9672.82     9776.23    279.26 o 
 -17   7   7        2.87       11.38     10.89 o 
 -15   7   7     2502.58     2439.51     72.61 o 
 -13   7   7    18706.64    18056.80    415.46 o 
 -11   7   7    27801.28    25422.12    601.41 o 
  -9   7   7     3487.51     3614.23     92.33 o 
  -7   7   7    30788.17    28455.84    684.57 o 
  -5   7   7    65753.42    65018.03   1397.56 o 
  -3   7   7    22508.38    23618.05    513.66 o 
  -1   7   7        0.35       42.84     30.60 o 
   1   7   7    12373.02      135.66   1854.72 o 
   5   7   7     1565.22     1747.39     45.77 o 
   7   7   7      851.26      850.85    126.44 o 
   9   7   7     2152.44     2266.52    110.06 o 
  11   7   7    13886.01    13639.42    248.39 o 
  13   7   7    16980.67    16436.43    511.23 o 
  15   7   7      114.24       88.87     17.20 o 
  17   7   7     2176.78     2204.70     85.91 o 
  19   7   7     5513.06     5145.02    133.55 o 
  21   7   7      801.24      680.45     36.98 o 
 -26   8   7      691.23      836.00     38.50 o 
 -24   8   7        0.17      -11.04     14.01 o 
 -22   8   7      170.87      230.26     21.02 o 
 -20   8   7      223.74      213.07     23.74 o 
 -18   8   7       42.56       22.28     12.08 o 
 -16   8   7     1582.03     1562.59     59.17 o 
 -14   8   7     1434.51     1461.60     53.63 o 
 -12   8   7     2174.11     2143.02     57.30 o 
 -10   8   7     4682.80     4275.42    108.73 o 
  -8   8   7     8710.94     8410.79    188.15 o 
  -6   8   7      339.93      244.15     19.61 o 
  -4   8   7      991.95      772.82     25.27 o 
  -2   8   7    17949.74    18233.67    398.39 o 
   0   8   7     2021.24      332.38    444.48 o 
   2   8   7     1297.85       -5.77      4.10 o 
   4   8   7      446.41      307.60     23.86 o 
   6   8   7    10716.91    10891.91    235.87 o 
   8   8   7      190.84      241.35     26.16 o 
  10   8   7       96.04       33.99      9.35 o 
  12   8   7     3851.64     3906.15    136.60 o 
  14   8   7      515.18      603.70     32.16 o 
  16   8   7       96.53       72.90     12.20 o 
  18   8   7      601.77      550.81     30.81 o 
  20   8   7      416.11      386.77     28.51 o 
 -25   9   7      177.61      170.62     20.76 o 
 -23   9   7      622.30      649.74     42.71 o 
 -21   9   7    14746.86    14762.81    342.23 o 
 -19   9   7     4533.59     4587.21    123.54 o 
 -17   9   7       94.18      105.68     23.28 o 
 -15   9   7     3607.26     3596.15    100.24 o 
 -13   9   7     1852.13     1498.38     46.23 o 
 -11   9   7    10758.73     9979.33    342.86 o 
  -9   9   7     1346.51     1074.30     75.03 o 
  -7   9   7      179.47      371.58     67.04 o 
  -5   9   7    42636.06    43570.00   1057.36 o 
  -3   9   7    19062.07    18747.02    524.93 o 
  -1   9   7    19548.57    15184.59   1194.48 o 
   1   9   7    11632.87       -0.10      3.70 o 
   3   9   7    27009.53    25280.22    586.01 o 
   5   9   7    19974.79    19215.59    445.85 o 
   7   9   7     5158.32     5124.25    127.56 o 
   9   9   7     3252.51     3324.07    119.32 o 
  11   9   7    37431.00    37279.23    684.46 o 
  13   9   7    11523.57    11066.29    226.64 o 
  15   9   7      453.97      303.25     38.12 o 
  17   9   7     5934.95     6062.75    132.63 o 
  19   9   7     1641.82     1566.91     54.88 o 
 -24  10   7     3954.20     4291.56    121.25 o 
 -22  10   7      367.12      282.86     23.93 o 
 -20  10   7      728.71      580.45     43.64 o 
 -18  10   7      429.70      344.95     26.65 o 
 -16  10   7      928.99      930.32     37.58 o 
 -14  10   7     2838.84     2637.41    125.28 o 
 -12  10   7     4340.58     4380.49    128.53 o 
 -10  10   7     4455.59     3892.79    102.23 o 
  -8  10   7    27736.69    27977.04    738.90 o 
  -6  10   7    23179.67    21287.08    556.82 o 
  -4  10   7        2.74       21.36     21.50 o 
  -2  10   7     7930.56     8282.94    579.77 o 
   0  10   7    18014.59       -0.27      3.99 o 
   2  10   7    21062.42    20321.12    467.41 o 
   4  10   7      101.97      104.10     10.98 o 
   6  10   7     5164.35     5443.99    153.88 o 
   8  10   7    12789.03    13057.47    258.08 o 
  10  10   7       49.03       64.25      9.57 o 
  12  10   7     2693.35     2785.65    104.00 o 
  14  10   7     7881.09     8483.50    166.29 o 
  16  10   7     3014.12     3367.48     78.64 o 
  18  10   7     1383.51     1354.16     49.93 o 
  20  10   7     1065.73     1025.40     43.50 o 
 -25  11   7      508.83      377.80     30.75 o 
 -23  11   7      646.75      717.91     32.29 o 
 -21  11   7      501.23      546.03     28.91 o 
 -19  11   7      628.27      570.87     30.52 o 
 -17  11   7     1852.57     1844.96     58.90 o 
 -15  11   7       25.79        4.31     11.51 o 
 -13  11   7     1525.80     1403.19     57.28 o 
 -11  11   7      241.20      207.30     14.89 o 
  -9  11   7     4584.45     4321.10    101.37 o 
  -7  11   7      276.34      161.32     23.36 o 
  -5  11   7      253.98      122.97     25.60 o 
  -3  11   7     4050.66     3657.48    473.44 o 
  -1  11   7      437.98      379.18     53.01 o 
   1  11   7      285.54      327.32     19.83 o 
   3  11   7     5182.07     5395.21    131.17 o 
   5  11   7     1452.33     1528.19     58.78 o 
   7  11   7        4.89       -4.81      7.08 o 
   9  11   7       66.12       37.40      9.08 o 
  11  11   7     6376.69     6213.96    122.20 o 
  13  11   7      565.34      728.43     24.65 o 
  15  11   7     1254.86     1218.94     35.04 o 
  17  11   7     3947.25     4061.97    146.63 o 
  19  11   7     1015.81      950.37     41.47 o 
 -24  12   7     6051.23     6404.81    146.11 o 
 -22  12   7     1799.50     1639.21     75.23 o 
 -20  12   7      428.89      395.61     37.91 o 
 -18  12   7     2908.85     2958.54    101.75 o 
 -16  12   7    14975.57    14913.33    361.54 o 
 -14  12   7    18264.46    17915.24    413.90 o 
 -12  12   7      232.51      159.07     14.63 o 
 -10  12   7    11090.75    11031.50    275.20 o 
  -8  12   7    37922.55    37410.70    813.77 o 
  -6  12   7    13089.95    12616.58    276.98 o 
  -4  12   7     5348.76     4835.14    312.08 o 
  -2  12   7    26761.07    26394.46    880.43 o 
   0  12   7     9874.36     9213.33    227.21 o 
   2  12   7      975.26      823.94     28.51 o 
   4  12   7     5334.83     4909.26    155.90 o 
   6  12   7     8567.81     9068.90    195.76 o 
   8  12   7    14494.84    14090.82    262.61 o 
  10  12   7     1345.68      888.09     69.03 o 
  12  12   7      835.71      802.70     48.98 o 
  14  12   7     6370.72     6559.06    126.80 o 
  16  12   7     9333.58     9639.40    358.95 o 
  18  12   7     3157.18     3068.96    128.97 o 
 -23  13   7        0.29      -27.22     14.59 o 
 -21  13   7     1001.95     1133.80     41.16 o 
 -19  13   7     1002.31     1063.53     58.60 o 
 -17  13   7      910.55      859.86     37.84 o 
 -15  13   7      242.65      257.34     20.00 o 
 -13  13   7     6345.25     5956.64    145.59 o 
 -11  13   7      208.83      181.47     15.56 o 
  -9  13   7     5083.03     4610.41    121.23 o 
  -7  13   7      716.59      636.88     27.45 o 
  -5  13   7     6915.57     7102.21    222.60 o 
  -3  13   7      127.26      107.02     11.10 o 
  -1  13   7     8620.55     7632.81    183.59 o 
   1  13   7     3998.30     3989.10    101.29 o 
   3  13   7     1056.50      884.42     31.10 o 
   5  13   7     2139.21     2401.86     58.54 o 
   7  13   7     2369.44     2004.76     43.75 o 
   9  13   7      927.13     1007.32     37.92 o 
  11  13   7     3369.30     3597.10     75.27 o 
  13  13   7       10.82       15.93      9.89 o 
  15  13   7       90.29       42.47     11.52 o 
  17  13   7      283.54      402.86     38.25 o 
  19  13   7      116.78      114.30     19.77 o 
 -24  14   7      855.67      894.72     37.75 o 
 -22  14   7     1195.54     1293.61     73.86 o 
 -20  14   7      117.70       60.22     15.75 o 
 -18  14   7      568.35      534.36     28.32 o 
 -16  14   7    17100.73    16438.59    406.65 o 
 -14  14   7     2341.26     2178.53     63.65 o 
 -12  14   7        5.44       -9.00     11.12 o 
 -10  14   7    13203.68    13011.51    304.09 o 
  -8  14   7     1261.89     1264.27     48.53 o 
  -6  14   7     6930.15     6963.45    158.00 o 
  -4  14   7     3264.33     2832.61    102.61 o 
  -2  14   7    19728.18    19770.34    461.05 o 
   0  14   7     9817.81     8976.99    215.80 o 
   2  14   7       99.68       80.03     11.50 o 
   4  14   7       90.02       89.83     12.03 o 
   6  14   7     8790.52     9515.12    185.04 o 
   8  14   7     1420.21     1514.75     33.45 o 
  10  14   7     5071.74     4674.56    149.25 o 
  12  14   7      684.16      676.26     47.36 o 
  14  14   7        5.57       17.54     12.29 o 
  16  14   7     3266.30     3024.40     87.87 o 
  18  14   7       48.50       -5.96     15.88 o 
 -23  15   7     1790.88     1965.14     59.10 o 
 -21  15   7     1572.58     1599.12     52.23 o 
 -19  15   7     3571.49     3917.25     98.19 o 
 -17  15   7      792.39      938.52     37.55 o 
 -15  15   7     2584.16     2717.51     72.83 o 
 -13  15   7    19318.32    18787.11    435.10 o 
 -11  15   7     4099.83     4279.09    114.59 o 
  -9  15   7     1013.09      904.87     32.07 o 
  -7  15   7    14307.53    14079.30    313.17 o 
  -5  15   7    11071.60    11472.07    244.87 o 
  -3  15   7    24779.72    24592.24    566.54 o 
  -1  15   7     8485.15     8710.52    216.09 o 
   1  15   7     1004.36     1032.58     37.34 o 
   3  15   7    48505.27    48278.58   1001.21 o 
   5  15   7    14409.84    14013.07    279.27 o 
   7  15   7     1227.43     1320.35     57.35 o 
   9  15   7     7463.60     7710.02    149.81 o 
  11  15   7     7847.16     8076.23    168.94 o 
  13  15   7     4975.06     4909.73    115.33 o 
  15  15   7      270.18      368.03     32.71 o 
  17  15   7     1044.30     1066.49     46.44 o 
 -22  16   7      893.24      810.44     41.28 o 
 -20  16   7      204.39      249.73     22.17 o 
 -18  16   7       63.06       11.72     13.53 o 
 -16  16   7      110.35      120.91     16.14 o 
 -14  16   7      123.10       49.34     14.07 o 
 -12  16   7        0.23      -23.24     11.62 o 
 -10  16   7       86.89       80.82     13.18 o 
  -8  16   7      146.38      127.68     13.47 o 
  -6  16   7      397.45      429.65     25.11 o 
  -4  16   7     3017.21     2868.64     81.22 o 
  -2  16   7     4760.17     4908.10    128.86 o 
   0  16   7      862.23      957.78     37.70 o 
   2  16   7        0.51        8.41     11.80 o 
   4  16   7      112.42      130.36     12.29 o 
   6  16   7     2269.01     2341.07     51.18 o 
   8  16   7     1134.41     1067.23     26.99 o 
  10  16   7        8.23       11.30      9.61 o 
  12  16   7      991.95      953.01     30.24 o 
  14  16   7       48.20       37.29     12.52 o 
  16  16   7       24.46       -5.26     15.14 o 
 -21  17   7     3908.46     4296.59    109.26 o 
 -19  17   7     1146.49     1044.40     40.33 o 
 -17  17   7      335.30      225.66     20.78 o 
 -15  17   7     1440.63     1614.77     63.52 o 
 -13  17   7      745.90      631.99     28.55 o 
 -11  17   7    15057.87    14017.96    356.08 o 
  -9  17   7      520.97      497.79     30.38 o 
  -7  17   7     1162.73     1346.21     40.27 o 
  -5  17   7     1427.13     1630.63     47.37 o 
  -3  17   7     1737.43     2011.38     72.79 o 
  -1  17   7     1169.64     1311.36     44.24 o 
   1  17   7     1012.04      917.41     46.39 o 
   3  17   7    24225.02    24088.96    476.85 o 
   5  17   7    11739.26    11554.00    217.46 o 
   7  17   7       29.01       67.56     18.28 o 
   9  17   7     1340.51     1577.07     42.70 o 
  11  17   7     9615.93     9553.96    184.34 o 
  13  17   7      974.78      968.50     61.40 o 
  15  17   7      225.69      270.56     23.94 o 
  17  17   7     1908.29     1753.05     55.99 o 
 -22  18   7     1844.85     1850.13     91.76 o 
 -20  18   7      436.60      460.83     34.98 o 
 -18  18   7     1187.38     1369.66     47.22 o 
 -16  18   7     9220.26     9072.70    225.78 o 
 -14  18   7     3745.15     3591.03     91.20 o 
 -12  18   7      172.00      202.75     27.76 o 
 -10  18   7     4131.49     4666.93    164.19 o 
  -8  18   7     5378.72     5630.96    128.70 o 
  -6  18   7     2640.35     2801.08     73.41 o 
  -4  18   7     1167.22     1036.28     39.28 o 
  -2  18   7     4322.86     4289.71    111.16 o 
   0  18   7     6066.48     5839.45    145.26 o 
   2  18   7      688.21      701.07     34.56 o 
   4  18   7       10.50       52.35     14.39 o 
   6  18   7     3352.29     3603.22     71.07 o 
   8  18   7     2329.84     2594.59     52.47 o 
  10  18   7      581.62      501.95     37.59 o 
  12  18   7      499.81      447.77     21.01 o 
  14  18   7      945.18      811.10     34.92 o 
  16  18   7     1281.31     1065.95     58.63 o 
 -21  19   7     1345.20     1479.77     75.36 o 
 -19  19   7     1185.62     1279.40     82.35 o 
 -17  19   7      744.38      641.44     32.89 o 
 -15  19   7     1245.25     1195.82     41.16 o 
 -13  19   7       40.62       54.50     14.47 o 
 -11  19   7     4517.40     4075.23    101.42 o 
  -9  19   7       31.30       30.02     13.17 o 
  -7  19   7     1497.49     1348.56     43.93 o 
  -5  19   7      222.93      245.13     21.27 o 
  -3  19   7      299.96      316.13     21.53 o 
  -1  19   7      503.25      439.22     25.13 o 
   1  19   7      194.32      195.34     13.71 o 
   3  19   7     2375.50     2357.04     57.63 o 
   5  19   7      332.43      364.96     27.11 o 
   7  19   7     1304.99     1316.06     31.94 o 
   9  19   7      372.88      420.29     23.81 o 
  11  19   7       64.98       60.49     11.76 o 
  13  19   7       12.27      -16.26     12.39 o 
  15  19   7      503.17      423.50     29.82 o 
 -20  20   7      290.33      248.15     27.22 o 
 -18  20   7     2317.10     2306.04     67.78 o 
 -16  20   7    11237.80    11584.00    292.89 o 
 -14  20   7     4771.33     4944.04    173.47 o 
 -12  20   7      868.91      956.77     64.10 o 
 -10  20   7     6358.77     6442.52    160.94 o 
  -8  20   7    14095.79    14245.22    335.51 o 
  -6  20   7     4561.25     4590.80    124.69 o 
  -4  20   7      132.19       62.45     15.03 o 
  -2  20   7    27564.88    28211.27    655.01 o 
   0  20   7     5412.09     5454.86    116.76 o 
   2  20   7     4452.94     4416.08    140.31 o 
   4  20   7     1720.98     1864.65     51.57 o 
   6  20   7     4860.64     5051.40     93.04 o 
   8  20   7     9459.53     9358.97    247.13 o 
  10  20   7     1243.58     1166.19     33.59 o 
  12  20   7        4.90       -0.54     11.25 o 
  14  20   7     3379.61     3251.11     86.60 o 
 -19  21   7        2.41      -12.81     14.53 o 
 -17  21   7      124.38      104.29     18.77 o 
 -15  21   7     2129.20     1844.88     66.10 o 
 -13  21   7      134.01      119.05     18.64 o 
 -11  21   7     1466.23     1597.27     71.83 o 
  -9  21   7      175.21      116.28     17.21 o 
  -7  21   7      155.38      121.84     17.17 o 
  -5  21   7     2855.73     2847.24     81.32 o 
  -3  21   7      719.90      659.09     34.31 o 
  -1  21   7     1541.92     1702.35     67.75 o 
   1  21   7     2776.20     2805.97     66.91 o 
   3  21   7     3361.41     3636.10     78.48 o 
   5  21   7     5646.82     5487.97    149.16 o 
   7  21   7       40.77       13.59      9.85 o 
   9  21   7       38.35       49.45     10.82 o 
  11  21   7     3710.20     3808.09     86.92 o 
  13  21   7      108.08      123.10     20.14 o 
 -18  22   7       17.33       -1.36     14.65 o 
 -16  22   7     1269.88     1143.26     43.86 o 
 -14  22   7      168.04      193.01     21.01 o 
 -12  22   7       69.34       66.58     16.64 o 
 -10  22   7      717.40      902.85     38.13 o 
  -8  22   7      173.25      188.87     19.78 o 
  -6  22   7     2860.78     2850.20     80.80 o 
  -4  22   7      272.31      196.82     25.14 o 
  -2  22   7     1418.30     1656.37     50.12 o 
   0  22   7     4143.75     4643.62    101.83 o 
   2  22   7     1442.29     1450.55     62.63 o 
   4  22   7      819.62      728.57     61.21 o 
   6  22   7     2369.27     2397.65     53.10 o 
   8  22   7     6500.14     6267.08    134.62 o 
  10  22   7      849.05      718.93     34.24 o 
  12  22   7      342.20      347.55     25.08 o 
 -17  23   7       40.12       29.46     15.24 o 
 -15  23   7     2322.52     2432.86     66.90 o 
 -13  23   7     4147.86     4202.17    107.76 o 
 -11  23   7     3186.51     3434.79     96.47 o 
  -9  23   7      846.74      899.53     48.72 o 
  -7  23   7     1718.67     1959.30     60.75 o 
  -5  23   7     4961.00     4968.23    121.35 o 
  -3  23   7     6918.73     6756.26    181.02 o 
  -1  23   7     2131.02     2100.20     55.42 o 
   1  23   7     1377.07     1461.95     41.53 o 
   3  23   7    12211.78    12292.93    220.67 o 
   5  23   7     4924.14     5022.17    157.98 o 
   7  23   7      140.82      130.23     22.96 o 
   9  23   7     1413.04     1506.39     43.32 o 
  11  23   7     7910.59     7788.51    225.80 o 
 -16  24   7       49.01       34.33     15.66 o 
 -14  24   7      146.76      154.50     19.54 o 
 -12  24   7        0.08        0.72     14.30 o 
 -10  24   7      163.74      130.02     18.24 o 
  -8  24   7      783.59      774.16     35.84 o 
  -6  24   7      750.36      678.41     32.12 o 
  -4  24   7     1103.81     1190.90     36.23 o 
  -2  24   7      641.07      692.15     27.25 o 
   0  24   7      196.83      196.14     15.48 o 
   2  24   7      184.17      203.51     16.38 o 
   4  24   7       63.85       69.37     10.54 o 
   6  24   7      361.55      432.84     34.68 o 
   8  24   7      179.35      150.49     15.53 o 
  10  24   7      286.13      300.83     23.65 o 
 -15  25   7        8.36       13.40     15.09 o 
 -13  25   7     2876.21     3166.07     81.80 o 
 -11  25   7     1928.85     1995.47     61.01 o 
  -9  25   7     1336.73     1521.08     52.81 o 
  -7  25   7     5423.45     5291.66    135.00 o 
  -5  25   7     5135.90     5636.48    136.93 o 
  -3  25   7     3609.87     3670.03     90.84 o 
  -1  25   7      157.58      226.01     16.41 o 
   1  25   7     2353.58     2620.82     62.41 o 
   3  25   7     4320.81     4600.78     98.47 o 
   5  25   7      339.51      381.07     18.08 o 
   7  25   7       46.34       38.41     12.66 o 
   9  25   7     1782.31     1982.01     70.23 o 
 -14  26   7     1212.56     1266.56     47.34 o 
 -12  26   7        0.75        2.20     15.19 o 
 -10  26   7     2794.47     2844.84     82.99 o 
  -8  26   7     2531.64     2471.84     74.68 o 
  -6  26   7     2243.34     2358.46     78.66 o 
  -4  26   7     1081.95     1138.91     34.95 o 
  -2  26   7      618.20      679.08     27.13 o 
   0  26   7     2702.85     2901.13     76.07 o 
   2  26   7        1.78       18.68     12.17 o 
   4  26   7      119.14      166.69     17.24 o 
   6  26   7     3731.50     3620.47     83.50 o 
   8  26   7     1393.59     1288.50     47.21 o 
 -11  27   7     1578.24     1605.18     50.94 o 
  -9  27   7      296.34      388.97     26.61 o 
  -7  27   7      100.69      149.17     20.03 o 
  -5  27   7     1699.81     2006.19     60.16 o 
  -3  27   7       71.05       36.78     12.31 o 
  -1  27   7       31.04       30.12     12.46 o 
   1  27   7      719.25      894.66     31.88 o 
   3  27   7      152.28      139.01     20.50 o 
   5  27   7       68.42       81.65     17.32 o 
  -8  28   7     3811.38     4145.12    142.62 o 
  -6  28   7     1173.31     1203.10     54.92 o 
  -4  28   7       76.44       77.23     17.68 o 
  -2  28   7     2065.18     2149.43     55.06 o 
   0  28   7     3073.35     2948.95     80.25 o 
   2  28   7     4718.37     5000.85    164.34 o 
   4  28   7       14.46       17.14     19.64 o 
  -5  29   7     2704.03     2807.65     91.98 o 
  -3  29   7      435.98      332.43     31.04 o 
  -1  29   7     1038.58     1036.38     43.22 o 
 -26   0   8      346.16      310.95     38.64 o 
 -24   0   8    14714.30    15228.25    529.96 o 
 -22   0   8     3124.73     3163.56    286.16 o 
 -20   0   8    16751.90    16062.17    551.38 o 
 -18   0   8      707.49      765.52     44.64 o 
 -16   0   8       30.27       79.52     59.29 o 
 -14   0   8    36808.98    34188.63   1026.26 o 
 -12   0   8    18598.46    19113.94    537.36 o 
 -10   0   8    31760.75    32641.43    740.61 o 
  -8   0   8     3519.37     3654.62    202.55 o 
  -6   0   8     1297.04     1140.17     76.43 o 
  -4   0   8    51411.29    45852.78   1924.64 o 
  -2   0   8     1371.51      943.25     65.67 o 
   0   0   8     1155.89     1190.57     37.17 o 
   2   0   8    76934.78    74401.91   4134.80 o 
   6   0   8     7396.58     7003.96    346.37 o 
   8   0   8    36206.95    36650.59   1441.72 o 
  10   0   8     4074.71     4276.04    186.96 o 
  12   0   8    14167.42    15243.12    717.50 o 
  14   0   8        1.78       72.21     32.51 o 
  16   0   8     2478.94     3353.44    213.49 o 
  18   0   8    18670.30    19173.91    451.68 o 
  20   0   8      425.56      403.18     37.95 o 
 -25   1   8      230.61      175.42     23.03 o 
 -23   1   8     2695.59     2654.09    102.45 o 
 -21   1   8      460.31      479.25     27.33 o 
 -19   1   8       20.15       21.36     11.81 o 
 -17   1   8     9898.04    10112.59    224.53 o 
 -15   1   8       32.26        3.07      8.49 o 
 -13   1   8     4201.33     4366.67    110.25 o 
 -11   1   8    16354.71    17585.25    379.91 o 
  -9   1   8       40.94       67.11      6.39 o 
  -7   1   8     7796.26     7574.60    268.27 o 
  -5   1   8    11929.64    11326.35    411.87 o 
  -3   1   8     1379.02     1014.55     48.99 o 
  -1   1   8    29651.29    29144.84    520.08 o 
   1   1   8     1061.11      891.17     26.13 o 
   5   1   8      937.12      928.41     60.13 o 
   7   1   8      587.12      515.09     37.27 o 
   9   1   8      794.34      931.64     41.65 o 
  11   1   8     4124.07     4184.03    130.71 o 
  13   1   8      472.90      438.70     46.18 o 
  15   1   8     6668.80     7035.44    127.99 o 
  17   1   8      485.22      500.70     39.17 o 
  19   1   8      904.30      806.62     43.55 o 
 -26   2   8        1.42      -16.53     16.01 o 
 -24   2   8      666.08      596.55     51.18 o 
 -22   2   8     3303.11     3507.66     95.22 o 
 -20   2   8     1163.47     1153.09     41.60 o 
 -18   2   8     3174.61     3302.59     95.75 o 
 -16   2   8     4344.33     4361.71    125.17 o 
 -14   2   8     2143.30     1682.26     51.53 o 
 -12   2   8    15094.61    15000.60    325.16 o 
 -10   2   8       35.37       40.84      7.11 o 
  -8   2   8      932.92      855.75     44.87 o 
  -6   2   8    27110.92    26931.85    871.86 o 
  -4   2   8     2582.84     2355.47     87.53 o 
  -2   2   8    32275.04    31651.45    658.12 o 
   0   2   8     4011.43     3146.18     85.04 o 
   2   2   8     7830.91     7866.80    287.57 o 
   4   2   8    25510.59    17585.83   5794.67 o 
   6   2   8       87.61      161.08     38.85 o 
   8   2   8     5332.80     4288.20    149.11 o 
  10   2   8     3828.26     3693.79    133.37 o 
  12   2   8      716.89      681.02     22.11 o 
  14   2   8     1666.16     1208.05     56.74 o 
  16   2   8     6513.48     7103.41    128.31 o 
  18   2   8     2845.30     2815.37     58.35 o 
  20   2   8     1730.19     1686.31     55.67 o 
 -25   3   8     3948.29     3856.21    112.01 o 
 -23   3   8      796.19      810.78     41.74 o 
 -21   3   8     3092.79     3156.05     95.13 o 
 -19   3   8     6238.83     6309.46    154.33 o 
 -17   3   8    17710.90    18745.93    528.77 o 
 -15   3   8    10763.28    10066.37    221.21 o 
 -13   3   8      212.97      248.28     22.34 o 
 -11   3   8    13320.82    12880.32    283.26 o 
  -9   3   8    41884.29    40147.00    659.15 o 
  -7   3   8       41.86       35.48     11.02 o 
  -5   3   8     3892.78     3171.00    125.05 o 
  -3   3   8    30327.22    28482.72    846.20 o 
  -1   3   8    35073.82    35091.92    775.42 o 
   1   3   8    15430.95    15082.07    382.80 o 
   3   3   8     3583.42      759.66   1373.19 o 
   5   3   8      270.68      209.51     18.85 o 
   7   3   8    20988.34    21537.47    599.28 o 
   9   3   8     8754.15     8129.32    219.33 o 
  11   3   8       54.09      217.93     70.70 o 
  13   3   8    19909.49    19788.95    351.72 o 
  15   3   8     8732.18     9162.60    247.69 o 
  17   3   8     7969.96     7443.90    175.35 o 
  19   3   8       54.52       19.39     14.90 o 
 -26   4   8       47.30      106.20     20.92 o 
 -24   4   8      189.13      207.81     23.09 o 
 -22   4   8        3.76       -7.81     13.79 o 
 -20   4   8      370.06      271.33     20.41 o 
 -18   4   8        0.70       16.81     10.93 o 
 -16   4   8        1.82        7.44      9.92 o 
 -14   4   8     1976.47     2306.26     64.16 o 
 -12   4   8        8.22       20.33      6.98 o 
 -10   4   8     2903.36     2599.71     57.24 o 
  -8   4   8     7881.32     7702.99    139.22 o 
  -6   4   8        4.40       24.70      5.93 o 
  -4   4   8      925.51      917.99     22.54 o 
  -2   4   8        2.12        5.27      4.11 o 
   0   4   8     2908.33     2845.34     74.54 o 
   2   4   8       44.40       68.48     11.68 o 
   4   4   8     2499.17     1199.52     73.06 o 
   6   4   8     3358.73     2956.92     77.61 o 
   8   4   8      143.16      196.29     26.62 o 
  10   4   8      522.84      596.83     51.91 o 
  12   4   8       25.85       26.54      7.91 o 
  14   4   8     1860.80     2103.45     46.75 o 
  16   4   8     1206.29     1170.08     31.39 o 
  18   4   8      603.40      570.50     39.66 o 
  20   4   8      185.82      173.45     21.21 o 
 -25   5   8     2079.54     1977.70     68.55 o 
 -23   5   8     2044.00     1901.68     65.27 o 
 -21   5   8      335.33      361.74     29.67 o 
 -19   5   8     1850.24     1853.11     74.99 o 
 -17   5   8    12179.89    12374.58    285.98 o 
 -15   5   8    20294.00    19688.14    683.66 o 
 -13   5   8        0.44       34.02     30.15 o 
 -11   5   8    13002.06    12723.32    310.61 o 
  -9   5   8    32268.24    30817.63    599.08 o 
  -7   5   8    10625.04    10984.82    197.02 o 
  -5   5   8       44.01      120.43      7.04 o 
  -3   5   8     9467.42     9293.69    178.04 o 
  -1   5   8    25388.40    24471.04    511.57 o 
   1   5   8     4898.43     4361.48    104.38 o 
   3   5   8     7117.89     6770.09    356.63 o 
   5   5   8     4705.50     4746.37    128.94 o 
   7   5   8    51587.69    50155.13   1182.56 o 
   9   5   8    11749.57    13301.36    398.17 o 
  11   5   8       67.39      111.19     16.14 o 
  13   5   8    10916.57    11436.92    219.45 o 
  15   5   8     7380.21     7634.81    188.84 o 
  17   5   8     1598.28     1132.54     90.28 o 
  19   5   8        5.23       53.15     16.59 o 
 -26   6   8      758.79      587.90     36.75 o 
 -24   6   8     1129.22     1169.71     45.98 o 
 -22   6   8     4633.21     4950.70    127.79 o 
 -20   6   8     1494.54     1473.38     48.24 o 
 -18   6   8     1186.16     1257.62     45.48 o 
 -16   6   8     2452.93     2480.34     74.06 o 
 -14   6   8      699.21      579.05     25.75 o 
 -12   6   8    16154.34    15365.04    351.71 o 
 -10   6   8     9182.32     8755.95    214.22 o 
  -8   6   8     3721.93     3211.37     74.51 o 
  -6   6   8    20515.39    20803.51    373.85 o 
  -4   6   8    23507.91    21942.57    441.64 o 
  -2   6   8    10804.92    10735.68    224.01 o 
   0   6   8      312.42      209.79     21.97 o 
   2   6   8    11692.26    12253.60    385.58 o 
   4   6   8    22795.30    22931.64    486.19 o 
   6   6   8      363.04      441.30     24.09 o 
   8   6   8    14742.40    14474.02    360.38 o 
  10   6   8    11106.82    11784.89    335.18 o 
  12   6   8     1356.92     1510.50     38.22 o 
  14   6   8      293.55      337.90     27.03 o 
  16   6   8     5392.68     6288.37    120.51 o 
  18   6   8     4065.49     4139.99    108.68 o 
  20   6   8      926.78      972.96     50.18 o 
 -25   7   8      266.84      229.31     28.92 o 
 -23   7   8       44.23       51.88     16.52 o 
 -21   7   8      194.56      182.51     19.49 o 
 -19   7   8      499.10      427.70     24.68 o 
 -17   7   8       56.72       59.61     12.27 o 
 -15   7   8        1.08       -1.98      9.58 o 
 -13   7   8      152.86      119.79     22.63 o 
 -11   7   8      207.10      137.86     26.93 o 
  -9   7   8      191.85      183.20     28.00 o 
  -7   7   8    22389.79    21567.57    464.99 o 
  -5   7   8     9090.29     9193.19    205.34 o 
  -3   7   8       41.24      111.71     14.36 o 
  -1   7   8    13495.13    13091.55    301.46 o 
   1   7   8      724.09      687.77     42.62 o 
   3   7   8       52.30       57.01      8.10 o 
   5   7   8     4333.91     4087.72     94.12 o 
   7   7   8     6545.92     6423.28    173.97 o 
   9   7   8     5042.13     5249.87    154.76 o 
  11   7   8      842.85      713.15     43.63 o 
  13   7   8     2990.38     3109.82     68.65 o 
  15   7   8        3.67       -3.33      9.63 o 
  17   7   8      768.38      938.62     33.55 o 
  19   7   8       22.17       -1.10     14.96 o 
 -24   8   8      289.00      244.09     23.71 o 
 -22   8   8    11447.76    11421.20    270.90 o 
 -20   8   8     7103.78     6867.74    167.53 o 
 -18   8   8      335.72      311.12     21.32 o 
 -16   8   8      448.75      446.61     24.35 o 
 -14   8   8    10927.92    10973.77    256.96 o 
 -12   8   8    21835.68    21327.42    488.83 o 
 -10   8   8    14763.74    14557.29    350.88 o 
  -8   8   8     5545.42     5300.99    133.91 o 
  -6   8   8    52603.36    54037.69   1174.10 o 
  -4   8   8    15123.13    14591.32    320.80 o 
  -2   8   8      453.24      574.68     22.77 o 
   0   8   8     1615.43     1189.17     57.91 o 
   2   8   8     8258.03     7668.31    191.69 o 
   4   8   8     9604.77     9558.34    224.53 o 
   6   8   8     5295.69     4780.37    131.94 o 
   8   8   8    15976.50    15406.73    428.89 o 
  10   8   8    17148.59    17305.94    460.75 o 
  12   8   8    11040.24    10742.13    204.23 o 
  14   8   8     1336.87     1116.20     85.88 o 
  16   8   8     3322.66     3625.14     78.44 o 
  18   8   8     3444.04     3535.75     96.48 o 
 -25   9   8      819.43      737.31     37.93 o 
 -23   9   8      816.13      949.54     41.92 o 
 -21   9   8      968.16      887.26     47.36 o 
 -19   9   8      875.02      886.94     37.02 o 
 -17   9   8     2507.68     2255.28     66.97 o 
 -15   9   8      134.56      175.21     30.26 o 
 -13   9   8      692.41      531.83     25.59 o 
 -11   9   8     6489.11     6593.76    178.33 o 
  -9   9   8     8996.84     8839.94    219.30 o 
  -7   9   8      127.05       87.68      9.39 o 
  -5   9   8      484.63      435.09     33.37 o 
  -3   9   8     5261.45     5498.74    132.83 o 
  -1   9   8       69.11       60.91      7.94 o 
   1   9   8      304.19      452.80     25.54 o 
   3   9   8     5495.74     5298.82    129.79 o 
   5   9   8     2007.56     2161.60     92.52 o 
   7   9   8     2390.48     2395.03     75.22 o 
   9   9   8     1322.27     1302.37     58.14 o 
  11   9   8      436.53      365.15     45.11 o 
  13   9   8     1166.89     1064.54     29.65 o 
  15   9   8      230.75      215.12     15.05 o 
  17   9   8     2100.26     2157.14     69.49 o 
  19   9   8      464.10      468.72     28.29 o 
 -24  10   8       48.38       55.74     17.90 o 
 -22  10   8      472.18      391.00     26.69 o 
 -20  10   8     9644.29     9528.18    225.95 o 
 -18  10   8       17.14       11.78     12.64 o 
 -16  10   8      285.70      297.15     26.68 o 
 -14  10   8    11726.34    11932.02    279.03 o 
 -12  10   8    13008.61    13113.55    303.81 o 
 -10  10   8     8111.85     7123.58    169.60 o 
  -8  10   8    30020.74    28777.05    659.31 o 
  -6  10   8    18809.64    18007.07    420.81 o 
  -4  10   8     2073.73     2002.62     51.05 o 
  -2  10   8      824.86      783.98     33.23 o 
   0  10   8     1090.06     1163.46     36.29 o 
   2  10   8     2557.72     2288.82     64.05 o 
   4  10   8     3089.12     3099.92     83.34 o 
   6  10   8     4499.72     4559.98    108.19 o 
   8  10   8     2415.50     2330.93     76.47 o 
  10  10   8     1283.58     1274.32     66.41 o 
  12  10   8     7172.41     7164.20    295.22 o 
  14  10   8      143.30      121.08     27.57 o 
  16  10   8       18.68       66.02     16.17 o 
  18  10   8     5333.48     5503.24    140.44 o 
 -25  11   8      868.67      893.24     40.18 o 
 -23  11   8     4977.96     5175.74    192.52 o 
 -21  11   8        2.34      -17.06     12.95 o 
 -19  11   8      521.03      514.19     43.02 o 
 -17  11   8    11089.63    11226.98    278.37 o 
 -15  11   8      823.38      881.49     54.78 o 
 -13  11   8        8.41       34.27     10.35 o 
 -11  11   8    16804.47    16395.37    379.46 o 
  -9  11   8     5041.57     5024.63    117.52 o 
  -7  11   8    20858.92    19896.70    436.37 o 
  -5  11   8      187.11      171.34     14.49 o 
  -3  11   8       19.41       39.42     20.33 o 
  -1  11   8    56569.96    54528.83   1249.01 o 
   1  11   8     1091.41      996.26     38.67 o 
   3  11   8     2767.34     2560.35     68.69 o 
   5  11   8    34782.17    33789.01    776.23 o 
   7  11   8    23263.31    22531.33    521.36 o 
   9  11   8    13240.65    13213.54    364.77 o 
  11  11   8     1891.45     2143.90     56.16 o 
  13  11   8     4128.19     4379.36    171.50 o 
  15  11   8    12848.30    12886.22    247.67 o 
  17  11   8      979.56      832.36     63.02 o 
 -24  12   8      641.03      679.15     34.68 o 
 -22  12   8      700.08      768.87     53.64 o 
 -20  12   8      423.17      465.01     29.63 o 
 -18  12   8        1.43        4.48     12.92 o 
 -16  12   8     1347.55     1372.81     52.54 o 
 -14  12   8     1626.19     1603.09     49.03 o 
 -12  12   8      324.33      439.79     35.94 o 
 -10  12   8     4772.80     4548.97    112.96 o 
  -8  12   8       67.26       77.57     10.38 o 
  -6  12   8     4391.37     3958.93    106.71 o 
  -4  12   8    12600.41    12370.93    293.33 o 
  -2  12   8     1456.59     1547.29     45.42 o 
   0  12   8    10059.67     9885.74    231.77 o 
   2  12   8    10047.07    10126.19    241.41 o 
   4  12   8      746.32      452.45     42.77 o 
   6  12   8       37.76       48.02     15.72 o 
   8  12   8     4151.08     3984.39    114.03 o 
  10  12   8     1806.64     1841.86     62.59 o 
  12  12   8     1025.27     1190.79     31.86 o 
  14  12   8      176.89      169.98     14.17 o 
  16  12   8      211.76      231.18     21.12 o 
  18  12   8      722.40      691.38     33.61 o 
 -23  13   8      160.80      142.67     20.75 o 
 -21  13   8       86.86       95.79     18.60 o 
 -19  13   8     5071.84     5555.78    148.55 o 
 -17  13   8     1856.90     1716.06     57.02 o 
 -15  13   8    10598.65    10010.06    237.77 o 
 -13  13   8      541.06      342.56     21.61 o 
 -11  13   8       97.23       76.53     13.95 o 
  -9  13   8    13403.03    12766.73    282.38 o 
  -7  13   8     2853.66     3079.14     82.77 o 
  -5  13   8     7342.25     7082.73    162.75 o 
  -3  13   8    19147.37    19391.76    452.79 o 
  -1  13   8    14233.50    13579.68    319.97 o 
   1  13   8    11542.49    11076.68    260.51 o 
   3  13   8     1064.16      944.50     36.68 o 
   5  13   8     1729.01     1777.08     65.16 o 
   7  13   8    23434.59    23134.58    492.59 o 
   9  13   8     1348.55     1295.82     54.18 o 
  11  13   8      276.05      281.01     25.91 o 
  13  13   8    13976.79    14262.49    282.46 o 
  15  13   8     1053.13      927.18     29.65 o 
  17  13   8      880.03      644.63     77.82 o 
 -22  14   8     3354.27     3370.89    100.43 o 
 -20  14   8     3121.89     2904.24     87.72 o 
 -18  14   8     3490.55     3616.41    108.38 o 
 -16  14   8     4054.27     4175.32    113.90 o 
 -14  14   8     6367.60     6439.94    158.50 o 
 -12  14   8    13804.00    14607.29    339.77 o 
 -10  14   8       35.09       99.77     15.71 o 
  -8  14   8       18.51       57.19     19.58 o 
  -6  14   8    18412.95    19821.27    438.65 o 
  -4  14   8     1964.73     1998.46     56.78 o 
  -2  14   8    11410.28    11475.94    270.01 o 
   0  14   8     3965.12     3914.62    105.35 o 
   2  14   8      281.56      352.74     27.09 o 
   4  14   8     4408.09     4468.74    118.19 o 
   6  14   8      940.36      792.81     33.48 o 
   8  14   8     1113.14      934.53     38.60 o 
  10  14   8     4060.47     4005.83    121.50 o 
  12  14   8     1501.58     1439.39     36.94 o 
  14  14   8     2166.47     2154.31     88.13 o 
  16  14   8     1913.13     1919.39     58.15 o 
 -23  15   8        1.29      -22.13     15.02 o 
 -21  15   8      361.95      279.77     26.91 o 
 -19  15   8      350.40      387.24     30.04 o 
 -17  15   8      510.09      563.13     31.17 o 
 -15  15   8     1182.69     1109.40     41.47 o 
 -13  15   8     1458.61     1518.27     55.14 o 
 -11  15   8     1658.48     1600.37     49.97 o 
  -9  15   8      458.33      619.91     38.90 o 
  -7  15   8     2962.51     2999.61     75.06 o 
  -5  15   8      877.39     1031.63     46.70 o 
  -3  15   8       79.68       86.92     12.33 o 
  -1  15   8     8643.70     8016.09    193.97 o 
   1  15   8     6573.01     6851.69    173.71 o 
   3  15   8     5360.60     5420.72    170.57 o 
   5  15   8      298.38      303.92     29.95 o 
   7  15   8       30.86       13.27     10.13 o 
   9  15   8      126.90       86.45     11.85 o 
  11  15   8      361.74      286.35     17.81 o 
  13  15   8     1138.10     1110.22     32.38 o 
  15  15   8     1713.28     1814.90     60.19 o 
  17  15   8      346.59      347.65     25.85 o 
 -22  16   8     1835.98     1959.33     70.36 o 
 -20  16   8    10990.73    11144.85    333.81 o 
 -18  16   8     3640.68     3736.14    112.44 o 
 -16  16   8     1656.86     1694.85     69.42 o 
 -14  16   8    10409.47    10890.61    260.43 o 
 -12  16   8    10754.52    11552.53    273.03 o 
 -10  16   8     2992.70     2673.99     94.44 o 
  -8  16   8     5615.74     5468.81    144.50 o 
  -6  16   8     5133.17     5289.72    133.82 o 
  -4  16   8     9785.00    10282.38    256.14 o 
  -2  16   8     1301.97     1204.76     42.03 o 
   0  16   8     5108.59     4565.40    175.12 o 
   2  16   8    25665.57    24607.53    571.87 o 
   4  16   8    10683.54    10395.54    294.36 o 
   6  16   8      409.09      364.84     28.82 o 
   8  16   8     1648.68     1595.44     39.68 o 
  10  16   8     3273.61     3320.87     77.28 o 
  12  16   8     8183.42     7910.36    270.44 o 
  14  16   8     2999.09     3002.49    170.16 o 
  16  16   8     1036.87     1233.10     48.50 o 
 -21  17   8        1.93        1.03     16.22 o 
 -19  17   8      153.23      127.00     26.94 o 
 -17  17   8      172.91      200.62     21.80 o 
 -15  17   8       40.47      -10.61     12.88 o 
 -13  17   8      548.40      487.77     27.49 o 
 -11  17   8      340.28      305.91     21.32 o 
  -9  17   8     3125.29     2994.44     80.97 o 
  -7  17   8     1663.25     1481.46     47.83 o 
  -5  17   8       68.91       39.28     11.77 o 
  -3  17   8     1549.80     1418.62     47.92 o 
  -1  17   8     9859.62     9886.31    235.45 o 
   1  17   8     2124.79     2178.15     63.33 o 
   3  17   8       88.05       93.42     14.80 o 
   5  17   8     1298.80     1230.53     42.82 o 
   7  17   8     3289.66     3571.84     75.38 o 
   9  17   8       84.53       64.07     11.85 o 
  11  17   8      424.60      488.14     42.53 o 
  13  17   8     1151.28     1307.49     40.83 o 
  15  17   8      534.63      515.19     28.81 o 
 -20  18   8     3324.05     3264.27    102.16 o 
 -18  18   8     1067.52      966.18     89.76 o 
 -16  18   8      261.87      230.06     22.70 o 
 -14  18   8     4287.01     4209.38    110.93 o 
 -12  18   8     2738.25     2776.54     78.14 o 
 -10  18   8      571.83      609.45     28.96 o 
  -8  18   8      552.99      597.89     50.39 o 
  -6  18   8     2042.85     2129.03     62.70 o 
  -4  18   8     3936.09     3922.41    102.48 o 
  -2  18   8      557.86      636.43     41.75 o 
   0  18   8      824.91      949.57     37.83 o 
   2  18   8     7177.88     7205.47    178.76 o 
   4  18   8     2377.36     2293.39     66.23 o 
   6  18   8     1788.19     2052.05     64.81 o 
   8  18   8      372.06      352.03     18.06 o 
  10  18   8      456.27      470.36     22.94 o 
  12  18   8      820.06      914.73     59.26 o 
  14  18   8      800.22      615.22     51.27 o 
 -19  19   8     2588.64     2847.57     83.92 o 
 -17  19   8     6476.78     6143.86    154.96 o 
 -15  19   8     1185.86     1105.82     46.13 o 
 -13  19   8      607.29      765.87     35.71 o 
 -11  19   8     1172.84     1296.76     45.44 o 
  -9  19   8     5162.31     5362.77    135.53 o 
  -7  19   8     3427.61     3527.18     95.16 o 
  -5  19   8      385.61      375.36     24.86 o 
  -3  19   8     8744.27     8814.48    215.18 o 
  -1  19   8    16796.06    15731.93    367.70 o 
   1  19   8     7057.32     7233.55    220.11 o 
   3  19   8       52.92       76.09     14.29 o 
   5  19   8     7872.10     8522.10    194.09 o 
   7  19   8     9432.71     9129.84    178.23 o 
   9  19   8      223.06      157.57     17.97 o 
  11  19   8     3571.85     3840.84     89.33 o 
  13  19   8     6861.59     7122.03    154.67 o 
 -18  20   8      977.64      919.01     58.32 o 
 -16  20   8     1135.13     1210.81     51.97 o 
 -14  20   8      203.08      179.43     18.96 o 
 -12  20   8      541.28      511.13     27.40 o 
 -10  20   8      482.53      554.45     29.13 o 
  -8  20   8       96.27      138.65     17.74 o 
  -6  20   8        4.15        6.42     11.96 o 
  -4  20   8      150.26      113.30     15.88 o 
  -2  20   8     1031.42      938.16     37.46 o 
   0  20   8      118.03       91.47     15.20 o 
   2  20   8      637.45      638.41     30.62 o 
   4  20   8      760.08      796.29     32.44 o 
   6  20   8        0.60       -5.95      8.85 o 
   8  20   8      327.14      317.19     16.22 o 
  10  20   8       83.59       75.21     13.23 o 
  12  20   8        0.03      -10.67     13.48 o 
 -19  21   8      898.88      954.17     40.18 o 
 -17  21   8     2738.66     2801.49     92.55 o 
 -15  21   8     1242.00     1316.46     58.95 o 
 -13  21   8        2.45       -3.67     13.53 o 
 -11  21   8     2091.74     2018.18     63.08 o 
  -9  21   8     2379.71     2573.49     79.64 o 
  -7  21   8     4645.29     4902.33    133.22 o 
  -5  21   8       27.81       27.39     13.35 o 
  -3  21   8     3022.96     2731.34     79.37 o 
  -1  21   8     8951.45     8802.81    227.08 o 
   1  21   8     1883.33     2092.86     66.54 o 
   3  21   8      105.96      101.70     24.55 o 
   5  21   8     4182.62     4427.14    109.90 o 
   7  21   8     3037.04     3097.14     63.46 o 
   9  21   8     1685.64     1514.91     63.91 o 
  11  21   8      272.84      344.95     21.89 o 
 -18  22   8      473.96      508.16     67.00 o 
 -16  22   8      835.19      865.47     43.46 o 
 -14  22   8     3469.30     3816.48    105.73 o 
 -12  22   8     3052.20     3213.10     91.14 o 
 -10  22   8     1799.07     1652.83     58.77 o 
  -8  22   8     4849.15     4416.21    124.65 o 
  -6  22   8     2921.48     2846.02     82.24 o 
  -4  22   8     4972.98     5306.33    136.56 o 
  -2  22   8      848.12      924.51     38.67 o 
   0  22   8      318.39      338.88     24.14 o 
   2  22   8     3065.95     3149.00     82.83 o 
   4  22   8      247.02      222.29     20.27 o 
   6  22   8     3941.52     4053.45     94.58 o 
   8  22   8       43.55       17.45     10.31 o 
  10  22   8     1162.00     1101.36     40.23 o 
 -15  23   8     1764.86     1827.32     58.42 o 
 -13  23   8     2109.74     2240.86     71.02 o 
 -11  23   8      427.78      431.97     28.99 o 
  -9  23   8     3094.46     3164.81     95.69 o 
  -7  23   8      516.59      616.12     34.43 o 
  -5  23   8       66.51       68.73     16.25 o 
  -3  23   8      800.02      864.19     38.28 o 
  -1  23   8      276.61      303.71     23.82 o 
   1  23   8        2.64        6.84     12.82 o 
   3  23   8      419.21      412.38     39.64 o 
   5  23   8      129.07      122.30     17.10 o 
   7  23   8      163.05      182.88     17.67 o 
   9  23   8      378.24      346.54     31.07 o 
 -14  24   8      825.99      968.18     41.42 o 
 -12  24   8     5599.31     5759.78    149.37 o 
 -10  24   8      988.57     1093.70     47.29 o 
  -8  24   8       21.31       27.15     16.26 o 
  -6  24   8     9327.59    10088.37    260.22 o 
  -4  24   8     2566.66     2738.36     82.13 o 
  -2  24   8     3302.49     3549.06    113.15 o 
   0  24   8     2319.88     2527.00     71.32 o 
   2  24   8     2730.42     2786.30     76.79 o 
   4  24   8     6662.54     6512.21    252.90 o 
   6  24   8      118.42      112.23     16.94 o 
   8  24   8      600.45      608.53     39.91 o 
 -13  25   8      260.67      304.44     35.27 o 
 -11  25   8       40.59       39.44     18.95 o 
  -9  25   8     2631.62     2744.12     87.04 o 
  -7  25   8      475.56      539.95     34.37 o 
  -5  25   8     2047.18     2158.68     68.97 o 
  -3  25   8     1949.47     2029.05     61.61 o 
  -1  25   8     1495.12     1409.36     70.31 o 
   1  25   8     3103.80     3410.40     93.17 o 
   3  25   8      777.31      808.38     33.72 o 
   5  25   8      948.78      970.82     36.99 o 
   7  25   8     2963.59     2749.01     88.76 o 
 -12  26   8       17.16       25.14     18.80 o 
 -10  26   8      935.17     1040.68     52.60 o 
  -8  26   8      105.70      122.08     21.53 o 
  -6  26   8      646.18      658.76     35.34 o 
  -4  26   8     3644.88     3841.70    119.97 o 
  -2  26   8      754.91      819.66     42.33 o 
   0  26   8        2.21      -25.44     12.72 o 
   2  26   8     1966.86     2204.79     89.21 o 
   4  26   8     2118.16     2205.70     91.01 o 
   6  26   8      620.15      559.76     36.75 o 
  -9  27   8     3926.53     4312.88    121.22 o 
  -7  27   8     2616.93     2939.10     96.74 o 
  -5  27   8      136.58      187.87     21.83 o 
  -3  27   8     1387.89     1358.06     48.80 o 
  -1  27   8     3144.24     3360.77     90.35 o 
   1  27   8      114.34       61.20     17.49 o 
   3  27   8      117.20      107.61     18.56 o 
  -6  28   8      131.12      202.45     24.38 o 
  -4  28   8       88.84       66.54     19.29 o 
  -2  28   8        6.73       -1.05     14.67 o 
   0  28   8       71.57       92.67     18.04 o 
 -25   1   9      655.55      611.02     53.80 o 
 -23   1   9     7150.42     7382.52    193.07 o 
 -21   1   9    15155.11    14729.00    341.47 o 
 -19   1   9     8903.30     8441.39    189.38 o 
 -17   1   9      132.34      144.54     19.64 o 
 -15   1   9     5778.22     5887.20    147.55 o 
 -13   1   9     8645.23     8968.34    245.65 o 
 -11   1   9       74.49       88.44      9.11 o 
  -9   1   9     1456.31     1445.58     67.05 o 
  -7   1   9    14958.17    14084.32    509.77 o 
  -5   1   9    13043.33    12833.00    422.43 o 
  -3   1   9     4060.84     4133.96    159.97 o 
  -1   1   9     3290.26     2978.33     64.48 o 
   1   1   9     8615.48     8027.80    237.96 o 
   3   1   9    28428.75    27628.07    765.98 o 
   5   1   9      662.45      881.06     57.26 o 
   7   1   9     3676.50     4102.58    163.65 o 
   9   1   9     7930.70     8246.42    239.87 o 
  11   1   9    10850.99    10877.25    393.26 o 
  13   1   9    12377.90    12912.85    419.60 o 
  15   1   9     2563.88     2859.31    122.08 o 
  17   1   9     9139.48     9873.70    192.42 o 
  19   1   9     6036.72     5882.76    189.79 o 
 -26   2   9      642.55      568.35     35.25 o 
 -24   2   9       53.10       18.68     15.98 o 
 -22   2   9      642.05      629.08     36.74 o 
 -20   2   9     1642.70     1579.31     55.16 o 
 -18   2   9     3695.63     3909.48    100.18 o 
 -16   2   9    10200.39    10205.75    225.26 o 
 -14   2   9      203.42      265.24     15.96 o 
 -12   2   9      660.97      490.55     17.98 o 
 -10   2   9    13099.16    12399.52    210.91 o 
  -8   2   9     4859.70     4316.22    211.71 o 
  -6   2   9     7380.52     6657.74    210.30 o 
  -4   2   9     5883.05     5403.59    205.10 o 
  -2   2   9    30372.78    29974.13    521.35 o 
   0   2   9    30781.66    29758.57    683.82 o 
   2   2   9      569.26      695.28     29.92 o 
   4   2   9     1346.05     1224.12     50.72 o 
   6   2   9    14092.48    14390.20    409.06 o 
   8   2   9      382.96      492.46     31.18 o 
  10   2   9      364.83      218.43     33.43 o 
  12   2   9     9534.02    10719.64    388.71 o 
  14   2   9     2941.56     2787.75     98.82 o 
  16   2   9      751.18      695.70     28.25 o 
  18   2   9      170.84      141.14     23.70 o 
 -25   3   9      454.51      387.76     29.16 o 
 -23   3   9      232.49      173.48     19.83 o 
 -21   3   9     1512.36     1399.39     47.91 o 
 -19   3   9      474.06      477.85     36.81 o 
 -17   3   9       19.12       41.79     13.69 o 
 -15   3   9     9004.97     9277.57    205.38 o 
 -13   3   9     1310.64     1279.90     44.23 o 
 -11   3   9     5778.53     5285.30    114.30 o 
  -9   3   9      177.89      133.90      8.50 o 
  -7   3   9      558.36      554.65     35.43 o 
  -5   3   9    24922.08    25430.34    741.07 o 
  -3   3   9      403.37      324.71     12.47 o 
  -1   3   9      223.16      135.75     13.99 o 
   1   3   9     8408.96     8651.85    214.68 o 
   3   3   9     2401.43     2372.34     86.25 o 
   5   3   9     1137.86     1321.38     54.67 o 
   7   3   9     1812.89     1493.52     62.21 o 
   9   3   9      227.42      284.17     35.26 o 
  11   3   9     2393.59     2481.28     92.03 o 
  13   3   9        0.85       12.17     14.33 o 
  15   3   9       82.74      110.02     17.63 o 
  17   3   9     4384.47     4299.59    116.95 o 
  19   3   9      141.64       83.69     31.50 o 
 -26   4   9     1522.05     1616.47     60.61 o 
 -24   4   9     3094.83     2957.41     98.36 o 
 -22   4   9       15.03        4.17     13.13 o 
 -20   4   9     1043.34     1242.48     70.27 o 
 -18   4   9    10585.06    10800.92    278.37 o 
 -16   4   9     6381.60     6392.92    152.26 o 
 -14   4   9     2299.75     2267.80     91.08 o 
 -12   4   9     4741.30     4156.83    100.65 o 
 -10   4   9    12495.20    12586.49    254.48 o 
  -8   4   9    15941.83    14832.70    295.51 o 
  -6   4   9      546.54      647.88     23.37 o 
  -4   4   9    22658.18    20924.83    417.19 o 
  -2   4   9    81550.53    77166.30   1613.74 o 
   0   4   9    14564.19    14147.54    344.46 o 
   2   4   9      289.81      256.77     13.69 o 
   4   4   9    36135.29    33369.01   1068.76 o 
   6   4   9    24553.91    24656.25    611.88 o 
   8   4   9    23555.43    23106.36    786.52 o 
  10   4   9      563.16      489.61     29.98 o 
  12   4   9     4272.63     4083.77    136.38 o 
  14   4   9     7210.81     7643.78    191.49 o 
  16   4   9      613.60      637.62     67.70 o 
  18   4   9     1025.87     1152.18    283.01 o 
 -25   5   9        6.95       29.74     15.95 o 
 -23   5   9     2086.24     2307.25     69.98 o 
 -21   5   9     3417.51     3318.85     89.72 o 
 -19   5   9      566.87      628.29     40.68 o 
 -17   5   9      748.90      675.90     28.48 o 
 -15   5   9     1933.40     1962.84     67.63 o 
 -13   5   9     2265.72     2330.56     63.85 o 
 -11   5   9       59.08       95.95      9.53 o 
  -9   5   9    10164.12    10240.24    218.33 o 
  -7   5   9    11696.39    11877.43    241.25 o 
  -5   5   9     2737.34     2876.59     57.12 o 
  -3   5   9     1804.97     1806.18     45.03 o 
  -1   5   9     2681.60     2458.35     61.65 o 
   1   5   9     1138.51     1130.13     32.72 o 
   3   5   9      378.36      354.12     15.95 o 
   5   5   9     8446.27     8422.54    228.96 o 
   7   5   9     1426.95     1453.77     55.44 o 
   9   5   9     1314.37     1150.14     44.15 o 
  11   5   9     2655.62     2709.04     88.81 o 
  13   5   9      727.24      792.14     67.82 o 
  15   5   9     1185.96     1202.85     50.86 o 
  17   5   9     1647.42     1837.52     54.75 o 
 -24   6   9     3007.83     3088.01    112.40 o 
 -22   6   9      267.46      240.85     21.59 o 
 -20   6   9     1188.12     1190.03     42.57 o 
 -18   6   9     6066.70     5963.60    145.06 o 
 -16   6   9     1919.07     1853.28     55.69 o 
 -14   6   9      157.26      146.89     13.77 o 
 -12   6   9     7137.47     6575.95    165.23 o 
 -10   6   9    18871.32    18579.36    457.15 o 
  -8   6   9      961.66      910.89     25.89 o 
  -6   6   9     3238.45     3122.74     67.31 o 
  -4   6   9      302.07      237.05     16.97 o 
  -2   6   9     2821.55     2280.57     55.99 o 
   0   6   9     4642.05     5140.66    123.05 o 
   2   6   9      845.52     1048.28     32.77 o 
   4   6   9     4068.07     4205.62    110.42 o 
   6   6   9     1262.63     1446.26     58.24 o 
   8   6   9     6345.99     6105.43    167.50 o 
  10   6   9      583.18      569.94     32.86 o 
  12   6   9     1804.24     1749.20     98.07 o 
  14   6   9     1496.55     1516.48     52.03 o 
  16   6   9     1113.91     1260.38     76.83 o 
  18   6   9       49.72       73.21     18.36 o 
 -25   7   9       18.65       21.34     15.69 o 
 -23   7   9     3257.43     3347.98    102.15 o 
 -21   7   9     7319.71     7568.97    183.96 o 
 -19   7   9     1733.01     1698.27     85.27 o 
 -17   7   9      102.07      177.15     16.58 o 
 -15   7   9    11545.64    12373.72    301.59 o 
 -13   7   9    12666.37    12548.43    290.66 o 
 -11   7   9     5628.54     5322.87    127.58 o 
  -9   7   9     6159.81     5603.09    140.89 o 
  -7   7   9      360.63      298.98     20.62 o 
  -5   7   9     6026.99     6542.22    152.41 o 
  -3   7   9     3033.27     2847.91     74.41 o 
  -1   7   9       21.45       17.27      6.36 o 
   1   7   9     6123.83     5771.70    145.75 o 
   3   7   9    17784.74    16040.17    367.29 o 
   5   7   9     3293.79     3371.79     99.94 o 
   7   7   9     6423.98     6016.71    187.56 o 
   9   7   9    12368.13    12288.73    329.51 o 
  11   7   9    10804.77    10650.00    286.70 o 
  13   7   9     1797.70     1821.08     71.75 o 
  15   7   9     1439.73     1555.37     89.59 o 
  17   7   9     8208.97     8190.63    185.25 o 
 -24   8   9      111.24      135.71     20.08 o 
 -22   8   9      407.48      479.01     29.01 o 
 -20   8   9       59.85       50.98     14.66 o 
 -18   8   9      292.47      223.41     18.77 o 
 -16   8   9      492.70      440.33     23.88 o 
 -14   8   9     5000.58     4588.59    118.70 o 
 -12   8   9     1916.78     1825.70     50.65 o 
 -10   8   9      468.83      428.64     24.31 o 
  -8   8   9     4534.69     4238.78     99.01 o 
  -6   8   9      979.18     1201.67     33.25 o 
  -4   8   9       90.83      130.92      9.71 o 
  -2   8   9     8449.12     8029.46    190.24 o 
   0   8   9      997.64      934.42     34.12 o 
   2   8   9      196.73      207.87     13.83 o 
   4   8   9     2172.70     2460.85     62.59 o 
   6   8   9        8.41        1.84     10.04 o 
   8   8   9       40.77       82.27     14.68 o 
  10   8   9      908.60      839.88     37.71 o 
  12   8   9     1214.36     1146.50     55.93 o 
  14   8   9      291.36      359.98     23.15 o 
  16   8   9     1402.07     1430.01     48.71 o 
  18   8   9      294.43      286.65     31.53 o 
 -23   9   9     2715.56     3025.55     86.64 o 
 -21   9   9      846.64      922.99     38.01 o 
 -19   9   9     3265.74     3346.63     99.38 o 
 -17   9   9      225.21      181.20     36.50 o 
 -15   9   9     1486.19     1588.58     71.21 o 
 -13   9   9    17116.69    16349.44    376.14 o 
 -11   9   9     8493.67     8013.53    197.29 o 
  -9   9   9      639.84      739.76     26.62 o 
  -7   9   9    10794.59    10061.97    248.39 o 
  -5   9   9    17801.93    17745.34    385.86 o 
  -3   9   9     3246.38     3015.24     75.41 o 
  -1   9   9    16956.87    16495.13    384.06 o 
   1   9   9    14583.36    13815.07    323.94 o 
   3   9   9    72108.52    66785.03   1525.40 o 
   5   9   9     1798.55     1815.05     52.90 o 
   7   9   9     4092.30     3277.69    132.67 o 
   9   9   9    21598.08    20848.32    583.36 o 
  11   9   9     3379.35     3407.63    162.55 o 
  13   9   9     2653.64     2800.36    139.21 o 
  15   9   9      138.70      232.75     53.91 o 
  17   9   9     1615.47     1528.49     53.26 o 
 -24  10   9     1399.28     1369.77     62.36 o 
 -22  10   9     1002.26      944.81     53.87 o 
 -20  10   9      956.55     1049.60     42.29 o 
 -18  10   9     1008.80      956.53     41.31 o 
 -16  10   9     3445.85     3490.71    109.52 o 
 -14  10   9       54.26       63.21     16.10 o 
 -12  10   9     2840.17     2597.91     73.07 o 
 -10  10   9    37192.98    35633.30    811.81 o 
  -8  10   9     7655.84     7577.56    169.00 o 
  -6  10   9     6070.29     5974.05    136.66 o 
  -4  10   9    18581.51    18251.38    425.19 o 
  -2  10   9     9361.87     8930.65    208.73 o 
   0  10   9    19380.51    19058.09    461.60 o 
   2  10   9       12.08       41.59     16.28 o 
   4  10   9     5757.26     5662.27    146.30 o 
   6  10   9    15098.32    15911.03    375.26 o 
   8  10   9     4572.13     4413.25    131.49 o 
  10  10   9      234.31      279.79     24.72 o 
  12  10   9     4446.03     4520.23    177.26 o 
  14  10   9     1865.09     2049.79     60.43 o 
  16  10   9      988.11      999.11     61.58 o 
 -23  11   9      139.52      116.75     19.39 o 
 -21  11   9        3.51       -3.94     13.49 o 
 -19  11   9       15.58        6.73     18.94 o 
 -17  11   9      438.40      409.20     25.13 o 
 -15  11   9       59.21       78.56     15.04 o 
 -13  11   9     1808.63     1871.75     54.00 o 
 -11  11   9     6762.30     6668.52    160.42 o 
  -9  11   9       13.52       -4.89     13.78 o 
  -7  11   9     3457.56     3231.66     80.73 o 
  -5  11   9     7392.27     7107.08    170.98 o 
  -3  11   9     5476.22     5314.20    135.16 o 
  -1  11   9     2215.49     2091.69     56.58 o 
   1  11   9      918.81     1077.12     36.47 o 
   3  11   9     2600.80     2663.58     74.37 o 
   5  11   9      426.10      500.65     22.23 o 
   7  11   9     3696.90     3702.85    107.59 o 
   9  11   9      225.05      281.27     26.63 o 
  11  11   9        3.32       25.16     14.57 o 
  13  11   9     1754.27     1827.50     67.18 o 
  15  11   9       90.39      120.29     18.47 o 
  17  11   9     1264.65     1328.33     58.05 o 
 -22  12   9      609.26      659.82     49.29 o 
 -20  12   9     2387.55     2393.59     74.45 o 
 -18  12   9    10907.72    11016.65    284.65 o 
 -16  12   9     7534.36     7974.71    200.42 o 
 -14  12   9      376.52      300.44     19.44 o 
 -12  12   9     6805.76     6788.40    174.56 o 
 -10  12   9    16721.93    16808.64    386.73 o 
  -8  12   9     2453.97     2409.35     61.76 o 
  -6  12   9        0.44       18.63     17.27 o 
  -4  12   9     2588.92     2299.93     65.13 o 
  -2  12   9    10329.36    10165.28    243.03 o 
   0  12   9     1674.85     1776.62     52.42 o 
   2  12   9      267.99      352.52     76.19 o 
   4  12   9     8598.57     8498.67    205.66 o 
   6  12   9     9069.44     8802.40    194.18 o 
   8  12   9    11779.71    11388.30    296.37 o 
  10  12   9     1110.03     1126.71     46.55 o 
  12  12   9     6844.52     7488.32    190.05 o 
  14  12   9     8592.03     8937.52    206.29 o 
  16  12   9     2423.27     2516.50    175.24 o 
 -23  13   9      398.30      458.89     30.54 o 
 -21  13   9      334.89      332.85     26.51 o 
 -19  13   9      547.76      517.68     30.91 o 
 -17  13   9      761.66      599.92     45.66 o 
 -15  13   9     1284.41     1316.92     45.70 o 
 -13  13   9     2013.10     2262.05     63.91 o 
 -11  13   9       76.25       28.89     12.11 o 
  -9  13   9     2661.46     2652.71     74.83 o 
  -7  13   9      374.55      468.40     21.47 o 
  -5  13   9     4414.06     4330.22    109.56 o 
  -3  13   9       62.77       63.26     13.81 o 
  -1  13   9     7398.52     7233.23    182.48 o 
   1  13   9     1770.49     1927.97     68.12 o 
   3  13   9      474.43      391.30     21.25 o 
   5  13   9      168.01      172.46     15.65 o 
   7  13   9      317.73      342.79     22.50 o 
   9  13   9     1076.75     1158.40     46.27 o 
  11  13   9     2137.32     2274.93     80.39 o 
  13  13   9      576.48      587.06     51.17 o 
  15  13   9      730.13      778.66     35.33 o 
 -22  14   9       59.12       60.61     18.46 o 
 -20  14   9      261.37      242.53     23.05 o 
 -18  14   9     8753.14     8686.16    232.93 o 
 -16  14   9     3673.84     3621.90    109.14 o 
 -14  14   9        5.22       -5.11     10.65 o 
 -12  14   9     5105.78     5146.79    128.71 o 
 -10  14   9     1214.52     1083.37     36.98 o 
  -8  14   9     2214.40     2032.55     60.08 o 
  -6  14   9      449.56      452.29     23.50 o 
  -4  14   9     1071.63      930.76     43.60 o 
  -2  14   9    13461.47    13039.46    309.15 o 
   0  14   9     4072.97     4002.70    101.82 o 
   2  14   9     1159.72     1056.74     37.83 o 
   4  14   9     1743.98     1613.42     52.23 o 
   6  14   9     2120.18     2108.26     58.31 o 
   8  14   9     5694.29     6375.84    184.73 o 
  10  14   9      936.39      862.19     41.44 o 
  12  14   9     1459.78     1400.05     61.85 o 
  14  14   9     4339.40     4419.79    140.40 o 
 -21  15   9     3981.40     4146.03    143.70 o 
 -19  15   9     1074.84     1005.98     57.58 o 
 -17  15   9      175.52      168.37     21.90 o 
 -15  15   9     3156.78     3462.29     93.61 o 
 -13  15   9     2700.94     2868.77     78.62 o 
 -11  15   9     3131.47     3293.92    101.90 o 
  -9  15   9      787.67      886.88     43.93 o 
  -7  15   9     4275.73     4063.82    110.10 o 
  -5  15   9    23095.64    22588.90    525.32 o 
  -3  15   9     3346.31     3369.74     91.86 o 
  -1  15   9     4145.96     3872.94    105.25 o 
   1  15   9    16957.88    16696.65    391.67 o 
   3  15   9    10064.67     9940.94    238.00 o 
   5  15   9     1190.07     1203.72     54.62 o 
   7  15   9     7245.46     6894.17    164.72 o 
   9  15   9     4942.91     4588.30    133.99 o 
  11  15   9     6987.38     6772.60    172.14 o 
  13  15   9      178.85      121.98     19.28 o 
  15  15   9     1934.07     1862.68    156.54 o 
 -20  16   9       93.78       93.17     21.63 o 
 -18  16   9       53.27       37.26     15.88 o 
 -16  16   9      497.30      470.24     28.64 o 
 -14  16   9      744.19      692.96     31.68 o 
 -12  16   9      410.70      340.73     21.77 o 
 -10  16   9      679.11      720.52     30.47 o 
  -8  16   9      390.77      575.58     28.23 o 
  -6  16   9      465.04      483.47     24.76 o 
  -4  16   9       29.29       44.66     11.91 o 
  -2  16   9       43.18       41.25     11.85 o 
   0  16   9      163.93      129.86     15.12 o 
   2  16   9      793.16      865.60     35.16 o 
   4  16   9     1768.42     1807.11     55.30 o 
   6  16   9      276.38      261.12     18.40 o 
   8  16   9      598.95      644.46     30.75 o 
  10  16   9      680.08      744.47     36.97 o 
  12  16   9     1119.03     1272.12     56.35 o 
  14  16   9       25.43       56.76     17.38 o 
 -21  17   9     3710.55     3777.74    133.25 o 
 -19  17   9     1768.27     1687.62     63.62 o 
 -17  17   9       11.52       54.31     16.47 o 
 -15  17   9     1192.66     1283.82     45.82 o 
 -13  17   9     2871.82     2994.10     82.89 o 
 -11  17   9     1792.86     1750.40     54.34 o 
  -9  17   9        1.74       -1.33     10.87 o 
  -7  17   9     7644.72     7879.66    192.13 o 
  -5  17   9    14379.37    14070.69    332.50 o 
  -3  17   9     5142.65     5349.74    140.30 o 
  -1  17   9     1073.11      943.38     55.91 o 
   1  17   9     6798.28     6614.63    164.15 o 
   3  17   9     6358.67     6173.35    153.60 o 
   5  17   9      419.39      335.58     25.93 o 
   7  17   9     2857.84     2749.35     72.57 o 
   9  17   9     4848.68     4932.34    141.57 o 
  11  17   9     2025.20     1758.17     72.62 o 
  13  17   9      725.87      796.35     44.02 o 
 -20  18   9     1758.20     1709.52     92.01 o 
 -18  18   9     4266.80     4702.90    131.34 o 
 -16  18   9     1907.00     1913.89     63.85 o 
 -14  18   9       83.99       29.90     13.57 o 
 -12  18   9     1680.82     1626.02     54.14 o 
 -10  18   9     3796.91     3830.65    101.05 o 
  -8  18   9     2353.57     2448.66     73.92 o 
  -6  18   9      499.36      319.21     27.80 o 
  -4  18   9     4409.23     4697.86    122.28 o 
  -2  18   9     5899.43     5888.70    147.06 o 
   0  18   9     1307.81     1344.31     46.63 o 
   2  18   9      419.23      359.57     33.26 o 
   4  18   9      535.59      547.82     28.06 o 
   6  18   9     3814.58     3885.36     95.57 o 
   8  18   9     2036.06     2331.26     66.36 o 
  10  18   9      275.64      392.27     56.26 o 
  12  18   9     1306.22     1243.23     45.28 o 
 -19  19   9       22.59       58.31     19.62 o 
 -17  19   9     1893.10     2092.16     70.05 o 
 -15  19   9      329.50      278.23     23.26 o 
 -13  19   9      582.54      576.46     30.36 o 
 -11  19   9        2.88        5.57     12.50 o 
  -9  19   9        0.70      -11.97     11.74 o 
  -7  19   9     1577.72     1651.16     55.84 o 
  -5  19   9      279.44      258.92     20.71 o 
  -3  19   9     2640.74     2542.10     72.94 o 
  -1  19   9        7.44        9.55     11.65 o 
   1  19   9      331.94      263.77     20.57 o 
   3  19   9     1339.12     1325.63     49.67 o 
   5  19   9       29.32       22.44     13.26 o 
   7  19   9      651.67      621.77     28.67 o 
   9  19   9        1.93      -11.89     14.05 o 
  11  19   9       88.81       87.71     18.15 o 
 -18  20   9     2631.28     3004.32     92.52 o 
 -16  20   9     7579.29     7774.13    246.43 o 
 -14  20   9       80.67       77.94     16.75 o 
 -12  20   9     1153.88     1147.26     43.87 o 
 -10  20   9     7124.40     7446.83    195.31 o 
  -8  20   9     1592.73     1764.63     59.41 o 
  -6  20   9      100.18      131.72     17.26 o 
  -4  20   9     5491.65     5466.27    147.67 o 
  -2  20   9     3239.17     3078.39     86.08 o 
   0  20   9     7718.37     7590.83    234.56 o 
   2  20   9       14.99       47.51     14.34 o 
   4  20   9      457.73      378.29     31.21 o 
   6  20   9     6535.49     6365.12    161.70 o 
   8  20   9     2956.55     3203.72     96.96 o 
  10  20   9      631.73      646.07     60.56 o 
 -17  21   9      847.57      985.94     55.05 o 
 -15  21   9      699.59      795.82     56.43 o 
 -13  21   9     2114.05     2273.22     70.04 o 
 -11  21   9      596.54      783.90     37.65 o 
  -9  21   9        6.00       -5.01     14.37 o 
  -7  21   9     3866.62     3734.86    107.20 o 
  -5  21   9     2441.46     2401.85     71.27 o 
  -3  21   9     2573.34     2511.03     73.14 o 
  -1  21   9      818.30      817.93     36.12 o 
   1  21   9     1519.32     1369.05     51.74 o 
   3  21   9     2300.22     2283.27     69.27 o 
   5  21   9      117.32       59.37     16.23 o 
   7  21   9      987.78      993.21     35.83 o 
   9  21   9     3991.76     4081.35     98.69 o 
 -16  22   9      751.07      736.63     64.78 o 
 -14  22   9      536.37      529.62     32.11 o 
 -12  22   9     1021.20     1128.54     47.23 o 
 -10  22   9     1373.61     1354.66     51.83 o 
  -8  22   9     5711.30     5340.49    145.76 o 
  -6  22   9      471.13      475.20     30.09 o 
  -4  22   9       90.84      104.28     17.44 o 
  -2  22   9     5573.11     5901.49    150.24 o 
   0  22   9     1454.66     1438.71     55.92 o 
   2  22   9      404.15      444.34     32.04 o 
   4  22   9     4315.18     4231.21    115.16 o 
   6  22   9     2500.06     2366.16     67.68 o 
   8  22   9     2813.64     2713.43     77.69 o 
 -15  23   9      675.10      631.30     36.28 o 
 -13  23   9     3497.69     4038.10    117.61 o 
 -11  23   9     1372.59     1388.74     53.52 o 
  -9  23   9      464.09      522.27     33.16 o 
  -7  23   9     5725.81     5661.14    155.20 o 
  -5  23   9     6863.90     7159.41    179.78 o 
  -3  23   9      126.67      157.95     20.06 o 
  -1  23   9     1452.21     1304.24     48.39 o 
   1  23   9     6931.42     7157.08    180.87 o 
   3  23   9     3687.85     3507.07    125.20 o 
   5  23   9      825.60      778.55     44.74 o 
   7  23   9     2563.67     2663.06     75.49 o 
 -12  24   9      415.12      371.11     30.38 o 
 -10  24   9       16.12       14.37     17.17 o 
  -8  24   9      415.98      467.67     31.85 o 
  -6  24   9      737.34      837.16     40.70 o 
  -4  24   9      252.60      262.76     23.74 o 
  -2  24   9      165.74      145.50     19.10 o 
   0  24   9       16.81       14.05     14.84 o 
   2  24   9      280.93      397.19     31.57 o 
   4  24   9      434.44      415.97     26.71 o 
   6  24   9       30.22       36.43     16.96 o 
 -11  25   9     2527.45     3085.17     96.59 o 
  -9  25   9      426.83      451.82     32.22 o 
  -7  25   9     2118.91     2200.99     74.30 o 
  -5  25   9     1459.81     1566.89     58.26 o 
  -3  25   9       35.40       37.71     16.62 o 
  -1  25   9      118.05      130.75     19.42 o 
   1  25   9      193.90      128.19     19.95 o 
   3  25   9     1563.50     1662.53     82.04 o 
   5  25   9     1966.71     2232.68    141.59 o 
  -8  26   9     2698.73     3049.25    100.20 o 
  -6  26   9        5.03       13.25     17.00 o 
  -4  26   9      743.95      867.49     42.30 o 
  -2  26   9     1412.51     1281.25     49.62 o 
   0  26   9      498.09      538.00     45.57 o 
   2  26   9       96.02      113.92     25.96 o 
  -3  27   9       41.98       42.76     17.19 o 
 -24   0  10     1507.83     1453.17     83.07 o 
 -22   0  10     5991.26     6253.32    234.02 o 
 -20   0  10     7648.71     7580.04    313.04 o 
 -18   0  10        4.41        3.11     13.81 o 
 -16   0  10     2710.69     2669.37    120.77 o 
 -14   0  10     1577.88     1640.28     79.36 o 
 -12   0  10     4265.29     4553.22    159.82 o 
 -10   0  10     5029.52     3140.50    189.79 o 
  -8   0  10    29773.68    28286.25   1432.34 o 
  -6   0  10    33167.50    35395.70   2439.73 o 
  -4   0  10    12585.16    12679.68    652.16 o 
  -2   0  10     7440.75     7232.09    226.42 o 
   0   0  10    31330.59    30903.93   1398.86 o 
   2   0  10    23312.74    21331.22    972.10 o 
   4   0  10      838.48      772.97     47.07 o 
   6   0  10     8468.40     8085.93    381.68 o 
   8   0  10     8749.69     8827.43    558.31 o 
  10   0  10    20851.60    20650.24    884.01 o 
  12   0  10     9431.66    10431.06    498.42 o 
  14   0  10      600.40     1206.17    104.96 o 
  16   0  10     2834.31     2624.74    202.96 o 
 -25   1  10      785.04      811.09     40.84 o 
 -23   1  10      291.24      270.13     23.58 o 
 -21   1  10     2077.96     2249.62     66.73 o 
 -19   1  10      196.13      172.21     25.34 o 
 -17   1  10     1523.44     1612.02     46.07 o 
 -15   1  10        0.67       32.29     12.72 o 
 -13   1  10     4039.51     3965.95     91.91 o 
 -11   1  10     2595.17     2506.24     61.97 o 
  -9   1  10    13279.51    12978.10    361.21 o 
  -7   1  10     4106.26     3629.99    144.87 o 
  -5   1  10     1650.27     1662.55     64.69 o 
  -3   1  10      830.53      893.89     28.12 o 
  -1   1  10     9591.51     9083.69    212.83 o 
   1   1  10     3648.42     3490.33    127.51 o 
   3   1  10     3113.82     2748.61     91.43 o 
   5   1  10       64.65       44.53     11.90 o 
   7   1  10     3375.24     3450.38    118.28 o 
   9   1  10      121.75      169.66     24.56 o 
  11   1  10     1483.78     1345.21     72.65 o 
  13   1  10     2187.98     2281.82     76.75 o 
  15   1  10     1827.06     2083.50     80.95 o 
  17   1  10       78.54       80.12     16.05 o 
 -24   2  10       82.03       91.60     19.27 o 
 -22   2  10     5329.27     5125.71    130.98 o 
 -20   2  10       22.60        6.97     12.20 o 
 -18   2  10      153.66       89.11     31.22 o 
 -16   2  10     2475.07     2533.49     80.38 o 
 -14   2  10     1907.35     1807.52     47.47 o 
 -12   2  10     1633.56     1638.00     45.24 o 
 -10   2  10        5.72       21.61     13.40 o 
  -8   2  10    14477.35    13877.76    413.76 o 
  -6   2  10    30023.56    28060.00    818.10 o 
  -4   2  10      264.27      383.12     29.50 o 
  -2   2  10      356.92      473.41     18.59 o 
   0   2  10    19828.04    19225.59    413.82 o 
   2   2  10    12872.68    12782.51    360.38 o 
   4   2  10        5.04        6.31     10.36 o 
   6   2  10       55.25      469.10     98.02 o 
   8   2  10     1490.24     1371.81     60.46 o 
  10   2  10     3923.96     3878.59    108.28 o 
  12   2  10     1165.46     1123.41     56.40 o 
  14   2  10      101.11       82.49     54.35 o 
  16   2  10     3092.16     3139.41     88.34 o 
 -25   3  10    10270.50    10150.30    258.11 o 
 -23   3  10      473.40      354.61     29.53 o 
 -21   3  10      598.87      546.40     47.10 o 
 -19   3  10     6018.12     6268.10    205.77 o 
 -17   3  10     3377.82     3487.87     89.92 o 
 -15   3  10     1030.21     1085.17     35.78 o 
 -13   3  10     9196.34     8947.03    216.87 o 
 -11   3  10     6276.75     5905.56    132.31 o 
  -9   3  10     6555.20     6384.40    242.36 o 
  -5   3  10      123.09      100.92     34.92 o 
  -3   3  10    26234.79    25384.87    564.13 o 
  -1   3  10     5369.59     5520.13    138.73 o 
   1   3  10     3944.11     4640.86    120.49 o 
   5   3  10     9117.15     9636.51    275.86 o 
   7   3  10    14635.42    14294.47    401.22 o 
   9   3  10        4.97       19.69     13.88 o 
  11   3  10     2784.99     2252.09     82.93 o 
  13   3  10    11539.33    11571.86    315.17 o 
  15   3  10     3228.94     3297.74     95.22 o 
  17   3  10       73.45       72.95     16.56 o 
 -24   4  10      805.96      774.59     37.60 o 
 -22   4  10       84.47       75.55     17.13 o 
 -20   4  10      169.46      129.02     16.39 o 
 -18   4  10     9066.61     9379.57    220.66 o 
 -16   4  10       85.90       94.64     12.46 o 
 -14   4  10       35.93       32.05      8.69 o 
 -12   4  10      403.91      361.71     22.25 o 
 -10   4  10      515.04      399.53     17.38 o 
  -8   4  10       82.22      101.49     11.50 o 
  -6   4  10     1713.40     1650.40     46.14 o 
  -4   4  10      934.72      772.36     23.17 o 
  -2   4  10     2331.03     2068.17     57.24 o 
   0   4  10     6199.66     6075.20    153.51 o 
   2   4  10       43.01       54.33     11.57 o 
   4   4  10      176.08      172.01     23.12 o 
   6   4  10     6575.79     6190.47    161.58 o 
   8   4  10      530.64      608.28     44.75 o 
  10   4  10      623.52      843.47     59.38 o 
  12   4  10     1038.07     1151.99     60.99 o 
  14   4  10     2706.45     2829.09    133.36 o 
  16   4  10      455.58      555.38     35.37 o 
 -25   5  10     1465.98     1589.60     57.38 o 
 -23   5  10     2861.46     2965.54    116.14 o 
 -21   5  10     4125.05     4286.70    111.49 o 
 -19   5  10     3560.70     3754.70     98.20 o 
 -17   5  10    21578.75    21464.70    653.12 o 
 -15   5  10      620.83      570.80     26.10 o 
 -13   5  10     1870.63     1826.11     54.33 o 
 -11   5  10     5861.67     5503.82    130.59 o 
  -9   5  10     3807.68     3811.95     84.07 o 
  -7   5  10    22611.95    22342.15    523.40 o 
  -5   5  10     8414.43     8494.50    174.62 o 
  -3   5  10     8174.60     8179.04    184.61 o 
  -1   5  10    24929.53    23327.97    513.73 o 
   1   5  10      744.06      697.63     24.38 o 
   3   5  10     3542.31     3095.68     94.91 o 
   5   5  10    14636.76    15117.24    400.74 o 
   7   5  10    18609.06    18596.34    482.49 o 
   9   5  10     1643.63     1873.48     70.01 o 
  11   5  10     8694.95     8685.44    239.71 o 
  13   5  10     3702.40     3559.15    109.66 o 
  15   5  10     8289.74     8984.75    283.21 o 
  17   5  10       71.30      128.70     35.66 o 
 -24   6  10      488.95      471.54     62.23 o 
 -22   6  10      166.70      117.37     17.85 o 
 -20   6  10     3283.77     3302.68     99.19 o 
 -18   6  10        0.38        1.16     11.49 o 
 -16   6  10     1342.45     1203.19     58.75 o 
 -14   6  10    11066.11    10986.18    268.45 o 
 -12   6  10     5043.54     5149.10    136.20 o 
 -10   6  10      133.91      175.27     14.16 o 
  -8   6  10    38503.82    37645.78    816.48 o 
  -6   6  10    19138.11    19065.47    416.22 o 
  -4   6  10    23868.83    23260.54    510.09 o 
  -2   6  10     2824.43     2836.79     71.89 o 
   0   6  10     5384.98     5459.33    126.97 o 
   2   6  10    32976.87    32681.89    754.77 o 
   4   6  10        2.62       18.11     19.12 o 
   6   6  10      282.76      302.50     54.82 o 
   8   6  10     4830.16     5065.21    200.67 o 
  10   6  10      446.57      525.06     29.73 o 
  12   6  10     2068.24     2473.78     90.26 o 
  14   6  10     2667.89     2981.58    112.08 o 
  16   6  10      269.22      313.30     37.80 o 
 -23   7  10      983.07      962.74     40.25 o 
 -21   7  10     1842.25     1839.76     57.63 o 
 -19   7  10     1902.59     1897.62     57.80 o 
 -17   7  10       61.45       57.54     13.18 o 
 -15   7  10     2765.85     2890.82     83.72 o 
 -13   7  10      382.11      303.92     18.04 o 
 -11   7  10     2028.72     1946.90     52.34 o 
  -9   7  10     9530.57     9135.73    204.13 o 
  -7   7  10     3915.44     3990.65     93.20 o 
  -5   7  10      562.01      436.42     17.59 o 
  -3   7  10    27755.72    26246.30    600.51 o 
  -1   7  10      299.97      334.97     21.95 o 
   1   7  10       17.44       24.03      9.17 o 
   3   7  10     3404.93     3182.34     78.56 o 
   5   7  10      263.78      209.06     18.09 o 
   7   7  10     1677.57     1699.61     60.90 o 
   9   7  10      802.12      702.26     53.00 o 
  11   7  10      285.23      295.55     24.60 o 
  13   7  10      726.87      772.23     39.06 o 
  15   7  10       95.05      107.91     20.42 o 
 -24   8  10      214.95      217.18     26.62 o 
 -22   8  10     4441.24     4448.98    116.71 o 
 -20   8  10      342.62      320.45     23.38 o 
 -18   8  10      124.42      132.78     20.59 o 
 -16   8  10     3366.82     3200.17     92.54 o 
 -14   8  10     7652.77     7829.39    281.31 o 
 -12   8  10     7987.66     7939.27    198.57 o 
 -10   8  10      881.36      801.69     38.97 o 
  -8   8  10    13538.17    13669.47    304.21 o 
  -6   8  10    13706.70    14269.27    332.51 o 
  -4   8  10     3194.06     2703.23     72.02 o 
  -2   8  10      336.60      525.93     33.79 o 
   0   8  10    20823.91    19885.47    482.88 o 
   2   8  10    43371.44    42741.75    980.22 o 
   4   8  10     5004.37     5146.16    121.24 o 
   6   8  10      495.55      470.13     28.36 o 
   8   8  10     5210.06     5089.29    232.04 o 
  10   8  10     8835.60     8320.18    244.60 o 
  12   8  10      810.24      780.49     41.77 o 
  14   8  10        5.06       -5.06     23.87 o 
  16   8  10     7984.30     8600.36    201.93 o 
 -23   9  10       11.08       -3.62     15.78 o 
 -21   9  10      548.73      477.00     27.99 o 
 -19   9  10     2881.82     3026.55     86.86 o 
 -17   9  10     1067.67     1163.66     49.89 o 
 -15   9  10      215.48      167.90     16.07 o 
 -13   9  10     1184.81     1163.92     39.47 o 
 -11   9  10     3550.07     3327.36     84.65 o 
  -9   9  10      148.67      148.34     11.61 o 
  -7   9  10       15.49       35.88     10.83 o 
  -5   9  10     1379.28     1342.30     39.82 o 
  -3   9  10     1054.02     1083.35     33.18 o 
  -1   9  10       21.31       50.59     10.97 o 
   1   9  10     6867.65     6423.42    162.26 o 
   3   9  10        1.87       16.27     12.50 o 
   5   9  10     1308.37     1324.78     42.03 o 
   7   9  10     4185.62     4056.57    125.16 o 
   9   9  10        9.94        7.55     12.28 o 
  11   9  10      315.57      228.30     46.36 o 
  13   9  10     2342.31     2329.00    105.64 o 
  15   9  10      552.50      494.18     31.08 o 
 -22  10  10     2991.35     3113.72    108.15 o 
 -20  10  10     2646.97     2763.52     96.01 o 
 -18  10  10     3336.87     3501.60     97.86 o 
 -16  10  10     4173.15     4187.25    112.53 o 
 -14  10  10     6350.52     5976.23    152.53 o 
 -12  10  10     2118.79     2033.52     56.54 o 
 -10  10  10     2370.34     2278.31     64.24 o 
  -8  10  10     2578.15     2324.00     64.72 o 
  -6  10  10       74.98       88.37     10.03 o 
  -4  10  10     1608.39     1595.27     46.70 o 
  -2  10  10     1986.14     1839.04     52.74 o 
   0  10  10     2756.15     2594.75     69.33 o 
   2  10  10    12260.40    11785.44    274.18 o 
   4  10  10     4656.86     5187.73    122.59 o 
   6  10  10      609.27      715.07     32.21 o 
   8  10  10     1866.75     2007.92     71.19 o 
  10  10  10     5518.37     5028.69    173.35 o 
  12  10  10     4811.40     4967.68    164.93 o 
  14  10  10      582.84      611.11     36.86 o 
 -23  11  10      289.63      294.84     25.14 o 
 -21  11  10      305.95      333.68     27.47 o 
 -19  11  10     2875.29     2904.05     85.40 o 
 -17  11  10     7053.16     6986.26    313.52 o 
 -15  11  10     2589.18     2734.84     82.20 o 
 -13  11  10     6060.96     6310.86    158.53 o 
 -11  11  10     5019.61     4842.53    119.74 o 
  -9  11  10     7806.06     7550.55    178.22 o 
  -7  11  10     4312.33     4204.42    109.03 o 
  -5  11  10     6004.28     6052.89    148.26 o 
  -3  11  10    19766.23    19149.85    444.15 o 
  -1  11  10    11478.01    11419.98    280.36 o 
   1  11  10        1.80       28.24     16.18 o 
   3  11  10     7290.58     6825.28    173.87 o 
   5  11  10     2646.62     2434.68     64.46 o 
   7  11  10     9623.20     9240.54    245.88 o 
   9  11  10        5.87       70.20     16.13 o 
  11  11  10     3900.38     3509.64    121.60 o 
  13  11  10     2122.50     2067.85     72.76 o 
  15  11  10      986.65     1093.16     64.14 o 
 -22  12  10      211.64      193.53     21.12 o 
 -20  12  10      198.13      236.80     22.24 o 
 -18  12  10       12.37      -11.16     13.24 o 
 -16  12  10      318.92      213.63     19.50 o 
 -14  12  10        2.82       10.90     11.71 o 
 -12  12  10     1467.34     1546.27     47.68 o 
 -10  12  10        3.32       -9.02      9.26 o 
  -8  12  10        0.05        6.83      9.89 o 
  -6  12  10      357.28      401.58     21.00 o 
  -4  12  10      246.49      221.50     15.45 o 
  -2  12  10     6842.58     6360.36    156.51 o 
   0  12  10     2069.14     2143.95     59.68 o 
   2  12  10     2377.39     2495.97     69.12 o 
   4  12  10        1.62       -1.50      9.22 o 
   6  12  10       16.81        0.37     11.04 o 
   8  12  10        3.91       -3.00     12.53 o 
  10  12  10      658.05      692.28     37.69 o 
  12  12  10      530.03      545.87     44.65 o 
  14  12  10       89.11       59.88     18.56 o 
 -21  13  10      133.99      118.42     19.80 o 
 -19  13  10     2306.77     2350.35     73.15 o 
 -17  13  10     5141.93     5122.12    149.93 o 
 -15  13  10     4281.85     4459.28    126.08 o 
 -13  13  10      499.87      467.94     40.62 o 
 -11  13  10     4334.23     4640.41    115.94 o 
  -9  13  10    13735.31    13916.74    341.42 o 
  -7  13  10     2355.32     2392.99     68.46 o 
  -5  13  10     3197.83     2920.98     95.88 o 
  -3  13  10    20337.24    20207.84    470.66 o 
  -1  13  10     6546.34     7072.00    172.08 o 
   1  13  10        2.08       40.81     14.08 o 
   3  13  10     2315.96     2187.97     70.65 o 
   5  13  10    13251.90    12756.99    280.55 o 
   7  13  10     5339.13     4662.19    136.34 o 
   9  13  10        1.92        0.73     15.35 o 
  11  13  10     1882.41     1477.54     63.44 o 
  13  13  10     2966.33     2977.41     95.90 o 
 -20  14  10      181.25      117.83     19.16 o 
 -18  14  10      678.13      567.59     31.35 o 
 -16  14  10     4977.38     5000.91    133.83 o 
 -14  14  10     2000.26     2170.58     63.41 o 
 -12  14  10     1651.30     1615.38     55.94 o 
 -10  14  10        2.96       54.01     23.67 o 
  -8  14  10     5305.63     5523.93    144.50 o 
  -6  14  10    13351.51    13592.04    316.95 o 
  -4  14  10      128.73      130.55     14.55 o 
  -2  14  10     1446.01     1311.80     61.75 o 
   0  14  10     3718.44     3798.11     99.06 o 
   2  14  10    10162.95    10123.66    239.67 o 
   4  14  10     4621.69     4759.92    126.12 o 
   6  14  10      141.30      179.33     20.38 o 
   8  14  10     2086.97     2116.47     70.70 o 
  10  14  10     6513.16     6932.15    220.88 o 
  12  14  10       69.85       42.46     17.69 o 
  14  14  10      309.33      282.24     28.41 o 
 -21  15  10      289.14      380.21     29.35 o 
 -19  15  10      340.65      391.87     27.68 o 
 -17  15  10     1402.80     1432.46     51.83 o 
 -15  15  10       78.00       64.21     15.78 o 
 -13  15  10      179.45       97.74     14.63 o 
 -11  15  10     1374.25     1303.90     42.97 o 
  -9  15  10      449.68      496.52     26.41 o 
  -7  15  10     2068.49     1969.07     57.47 o 
  -5  15  10     3835.70     3920.36    102.52 o 
  -3  15  10      618.82      577.53     27.16 o 
  -1  15  10     7165.81     6781.91    173.99 o 
   1  15  10     3034.42     2841.22     78.21 o 
   3  15  10        3.61        1.56     10.86 o 
   5  15  10      971.52      964.03     41.61 o 
   7  15  10      314.94      315.64     22.83 o 
   9  15  10        8.86        9.37     15.11 o 
  11  15  10     1172.61     1035.25     49.92 o 
  13  15  10      284.37      248.04     30.09 o 
 -20  16  10     4923.91     5376.94    232.47 o 
 -18  16  10     1271.60     1359.03     51.79 o 
 -16  16  10     1068.36     1180.37     52.57 o 
 -14  16  10     3717.60     3236.99     93.24 o 
 -12  16  10       12.74        5.62     10.86 o 
 -10  16  10       41.52       79.05     14.25 o 
  -8  16  10    16087.81    16383.02    404.53 o 
  -6  16  10     4664.37     5071.00    128.01 o 
  -4  16  10     7740.30     8571.18    217.41 o 
  -2  16  10     2326.64     2476.61     73.22 o 
   0  16  10     2879.86     2804.20     77.73 o 
   2  16  10     9606.38     8853.97    213.53 o 
   4  16  10     1480.37     1794.46     57.11 o 
   6  16  10      225.24      344.15     26.29 o 
   8  16  10     7902.40     7964.49    219.72 o 
  10  16  10     8592.76     8833.54    289.91 o 
  12  16  10     5877.65     7145.23    231.14 o 
 -19  17  10      139.84      132.10     21.26 o 
 -17  17  10     4694.59     5313.34    246.10 o 
 -15  17  10       77.42       61.61     16.51 o 
 -13  17  10        8.57      -16.36     11.75 o 
 -11  17  10     4142.90     3836.13    107.44 o 
  -9  17  10      492.30      518.51     27.98 o 
  -7  17  10     1193.90     1122.88     42.14 o 
  -5  17  10     4891.76     4872.70    125.20 o 
  -3  17  10      517.31      426.26     24.49 o 
  -1  17  10     5552.84     5500.92    137.55 o 
   1  17  10     1044.88      895.07     36.05 o 
   3  17  10      887.98      905.11     45.90 o 
   5  17  10     3884.52     3777.77    101.93 o 
   7  17  10       17.75       -9.10     11.32 o 
   9  17  10      115.51      105.26     20.08 o 
  11  17  10     2595.53     2739.37     97.85 o 
 -18  18  10       77.15       82.94     22.29 o 
 -16  18  10     3800.37     3867.91    110.09 o 
 -14  18  10      862.26      904.87     37.49 o 
 -12  18  10     3767.87     3697.43    105.46 o 
 -10  18  10        4.87       15.04     13.84 o 
  -8  18  10      296.72      194.13     19.54 o 
  -6  18  10     9457.45     9668.65    232.43 o 
  -4  18  10      101.25      127.15     16.75 o 
  -2  18  10     3300.82     3191.09     91.38 o 
   0  18  10     4155.90     4156.73    110.41 o 
   2  18  10      859.24      848.41     35.23 o 
   4  18  10     2834.11     2623.73     75.05 o 
   6  18  10     1155.11     1284.77     42.47 o 
   8  18  10     2011.48     2015.33     70.33 o 
  10  18  10     6076.93     6007.97    200.84 o 
 -17  19  10     2216.84     2292.16     74.66 o 
 -15  19  10     1716.03     1705.40     93.10 o 
 -13  19  10     2001.78     1991.89     66.35 o 
 -11  19  10     5552.58     5767.65    155.34 o 
  -9  19  10    11861.20    12310.74    309.25 o 
  -7  19  10        7.51       17.35     13.46 o 
  -5  19  10      465.25      404.13     26.40 o 
  -3  19  10    13485.59    13638.79    325.68 o 
  -1  19  10     5546.99     5461.38    139.93 o 
   1  19  10     1835.10     2008.05     63.88 o 
   3  19  10     5144.65     5097.96    133.60 o 
   5  19  10     2634.25     2602.25     76.09 o 
   7  19  10      820.31      781.07     32.90 o 
   9  19  10     1052.58     1102.43     64.87 o 
 -16  20  10     1251.63     1381.43     63.36 o 
 -14  20  10       30.83       23.77     15.65 o 
 -12  20  10      223.18      219.52     22.22 o 
 -10  20  10     1138.81     1147.11     46.12 o 
  -8  20  10      149.14      180.86     20.34 o 
  -6  20  10       21.33       -1.92     12.91 o 
  -4  20  10       42.39       51.02     15.04 o 
  -2  20  10     2165.93     2276.09     67.92 o 
   0  20  10      122.77      104.02     16.50 o 
   2  20  10       11.69       -2.39     12.56 o 
   4  20  10      320.70      304.87     23.31 o 
   6  20  10       29.24       32.04     14.08 o 
   8  20  10      146.27      124.25     22.62 o 
 -15  21  10      511.54      526.19     39.52 o 
 -13  21  10      974.14     1093.61     46.15 o 
 -11  21  10     2648.55     2650.18     82.97 o 
  -9  21  10     3239.31     3590.25    104.55 o 
  -7  21  10      203.41      315.91     24.71 o 
  -5  21  10     2711.90     2918.90     84.33 o 
  -3  21  10     3779.51     3627.97    103.45 o 
  -1  21  10     3774.79     3822.97    108.32 o 
   1  21  10        4.72       11.19     13.19 o 
   3  21  10     1184.18     1120.95     43.66 o 
   5  21  10     2748.71     2745.43     81.15 o 
   7  21  10     3783.94     4054.51    106.30 o 
 -14  22  10      493.43      448.39     31.19 o 
 -12  22  10        3.45        3.89     15.31 o 
 -10  22  10     1294.16     1254.26     49.59 o 
  -8  22  10     1207.74     1149.33     46.87 o 
  -6  22  10      947.30      818.97     38.87 o 
  -4  22  10      681.10      834.32     44.16 o 
  -2  22  10        3.37       12.99     17.01 o 
   0  22  10      558.80      550.52     37.94 o 
   2  22  10     2975.66     2896.63     95.84 o 
   4  22  10     3106.96     3326.33    151.58 o 
   6  22  10      204.16      189.70     20.98 o 
 -13  23  10      183.69      196.39     24.15 o 
 -11  23  10      551.63      579.65     34.96 o 
  -9  23  10      754.20      873.37     41.37 o 
  -7  23  10       51.98       72.57     17.63 o 
  -5  23  10       82.85      126.48     19.12 o 
  -3  23  10      192.99      145.31     19.58 o 
  -1  23  10       86.33       80.47     17.46 o 
   1  23  10      102.25      120.03     18.84 o 
   3  23  10       47.31       40.26     16.62 o 
   5  23  10     1075.83     1186.28     55.83 o 
 -10  24  10        3.74        2.24     16.18 o 
  -8  24  10     3341.12     3562.57    106.17 o 
  -6  24  10     3665.27     3827.19    112.13 o 
  -4  24  10     1998.58     2069.26     69.87 o 
  -2  24  10        4.81       12.85     15.30 o 
   0  24  10     2878.54     3016.34     88.24 o 
   2  24  10     7558.11     7786.39    359.37 o 
  -7  25  10       16.81       19.45     17.93 o 
  -5  25  10      519.65      568.75     36.87 o 
  -3  25  10     1503.55     1483.07     56.77 o 
  -1  25  10      554.01      519.81     37.72 o 
 -23   1  11     4654.28     4830.20    133.06 o 
 -21   1  11     2868.66     2796.74     98.77 o 
 -19   1  11      977.13     1030.12     37.78 o 
 -17   1  11     2136.82     1949.51     61.17 o 
 -15   1  11     5628.88     5378.18    123.00 o 
 -13   1  11     9593.07     9300.09    224.74 o 
 -11   1  11     3060.97     3110.93    111.29 o 
  -9   1  11    16203.30    17215.04    785.06 o 
  -7   1  11    10813.84    10628.61    329.28 o 
  -5   1  11     8263.96     8407.96    313.33 o 
  -3   1  11     1835.42     2087.98     58.96 o 
  -1   1  11      786.11      777.50     30.86 o 
   1   1  11    14010.26    14486.47    407.38 o 
   3   1  11    11565.74    12142.88    394.95 o 
   5   1  11      106.69      128.62     21.99 o 
   7   1  11     6444.39     6813.33    271.05 o 
   9   1  11    18082.87    17378.99    490.88 o 
  11   1  11     3198.27     3583.90    114.51 o 
  13   1  11     1093.34     1028.70     50.29 o 
  15   1  11     6227.00     6743.55    166.86 o 
 -24   2  11     1372.08     1534.24     72.51 o 
 -22   2  11       97.11       84.63     16.08 o 
 -20   2  11       34.13       59.31     13.47 o 
 -18   2  11     4695.70     4689.94    111.43 o 
 -16   2  11      475.82      521.45     23.61 o 
 -14   2  11     1874.52     1701.67     48.62 o 
 -12   2  11    15803.07    15012.33    349.01 o 
 -10   2  11     7945.30     8699.79    249.97 o 
  -8   2  11     7624.45     7415.01    252.71 o 
  -6   2  11     1288.48     1293.99     65.35 o 
  -4   2  11    13918.77    13826.93    405.28 o 
  -2   2  11    12040.58    12262.37    306.02 o 
   0   2  11     3685.45     3378.10    104.77 o 
   2   2  11     1899.26     1954.79     91.02 o 
   4   2  11    10650.13    10218.12    295.12 o 
   6   2  11     1626.45     1717.99     70.30 o 
   8   2  11      908.27     1089.65     51.62 o 
  10   2  11     3619.31     3520.00    118.69 o 
  12   2  11      572.55      546.57     32.93 o 
  14   2  11     4625.29     4689.66    199.37 o 
 -23   3  11     1362.18     1308.28     47.11 o 
 -21   3  11       42.12       33.20     14.08 o 
 -19   3  11        2.05        2.97     14.99 o 
 -17   3  11     1978.94     1871.55     54.40 o 
 -15   3  11       43.77       39.61      9.32 o 
 -13   3  11     4019.09     4004.70    101.10 o 
 -11   3  11       33.54       17.99      6.71 o 
  -9   3  11     3541.62     3396.14    139.71 o 
  -7   3  11    10804.65    10425.21    315.96 o 
  -5   3  11     1100.68     1137.88     49.10 o 
  -3   3  11        7.29       11.57     13.92 o 
  -1   3  11     5143.23     5008.60    130.55 o 
   1   3  11     1319.28     1350.39     51.43 o 
   3   3  11     3999.00     3783.11    117.57 o 
   5   3  11       62.38       80.51     14.57 o 
   7   3  11      106.43       81.83     13.79 o 
   9   3  11     2651.38     2552.41     80.99 o 
  11   3  11      237.61      286.94     26.06 o 
  13   3  11       27.93       33.65     16.84 o 
  15   3  11      950.80      918.83     50.95 o 
 -24   4  11      462.35      420.41     41.09 o 
 -22   4  11      161.26      183.71     33.38 o 
 -20   4  11     2663.89     2670.01     74.62 o 
 -18   4  11     6831.61     6627.43    159.61 o 
 -16   4  11     9239.93     9194.30    239.97 o 
 -14   4  11      416.79      412.52     22.24 o 
 -12   4  11     6900.46     6559.50    172.25 o 
 -10   4  11    18920.42    18664.79    416.45 o 
  -8   4  11      189.23      254.63     26.14 o 
  -6   4  11     1769.14     1516.42     51.66 o 
  -4   4  11    26081.13    24538.60    623.35 o 
  -2   4  11     1457.45     1793.27     51.42 o 
   0   4  11     1016.32      711.35     28.79 o 
   2   4  11     4753.15     4253.30    147.98 o 
   4   4  11     9404.27     8484.53    242.39 o 
   6   4  11     9304.14     9041.66    230.69 o 
   8   4  11      194.34      416.58     31.17 o 
  10   4  11     2618.93     2345.52     85.90 o 
  12   4  11     7060.14     7399.38    207.48 o 
  14   4  11     4790.84     4995.08    167.29 o 
 -23   5  11      660.94      752.50     34.86 o 
 -21   5  11      209.00      202.25     19.00 o 
 -19   5  11      955.19      924.23     35.86 o 
 -17   5  11     4777.02     4644.59    115.94 o 
 -15   5  11      121.72      139.39     13.25 o 
 -13   5  11       11.17        5.81      7.94 o 
 -11   5  11      319.93      268.81     13.86 o 
  -9   5  11     2112.37     1941.55     47.52 o 
  -7   5  11     1900.94     1890.60     52.69 o 
  -5   5  11     1060.45      989.29     28.72 o 
  -3   5  11     6748.92     5856.86    134.73 o 
  -1   5  11        6.94        5.12      6.43 o 
   1   5  11     4280.60     4258.70    102.34 o 
   3   5  11     6186.90     6326.55    182.76 o 
   5   5  11        2.24       25.16     10.74 o 
   7   5  11      673.63      696.89     32.67 o 
   9   5  11     5090.77     4839.13    140.58 o 
  11   5  11      198.66      240.28     23.69 o 
  13   5  11        3.03       20.99     16.04 o 
  15   5  11     2513.94     2811.64     93.12 o 
 -22   6  11     1621.67     1554.90     52.72 o 
 -20   6  11     1993.77     2189.11     64.91 o 
 -18   6  11     3968.33     3949.99    101.78 o 
 -16   6  11     1274.97     1350.10     55.33 o 
 -14   6  11      408.66      371.11     20.10 o 
 -12   6  11     3533.21     3520.31     96.31 o 
 -10   6  11     5561.95     5405.49    128.73 o 
  -8   6  11        8.06       44.64      9.06 o 
  -6   6  11       47.70       41.86     15.28 o 
  -4   6  11     7320.97     6863.75    162.19 o 
  -2   6  11     8465.53     7756.19    176.08 o 
   0   6  11     2690.29     2681.12     72.20 o 
   2   6  11      351.71      377.05     18.73 o 
   4   6  11     3496.32     3670.82    107.99 o 
   6   6  11     6756.82     6426.91    182.13 o 
   8   6  11      263.12      169.84     18.73 o 
  10   6  11     2934.27     3065.90     96.67 o 
  12   6  11     7049.13     7111.06    229.81 o 
  14   6  11     2631.59     2742.75    131.87 o 
 -23   7  11     2618.38     2601.29     76.38 o 
 -21   7  11     2776.24     2806.34    109.36 o 
 -19   7  11        3.27       36.03     30.82 o 
 -17   7  11     8619.85     9041.13    225.56 o 
 -15   7  11     5455.93     5362.24    137.24 o 
 -13   7  11     4914.46     4795.71    145.73 o 
 -11   7  11       30.99       55.42     17.03 o 
  -9   7  11     3022.99     3075.32     80.66 o 
  -7   7  11     7312.26     7327.37    173.45 o 
  -5   7  11    14523.71    14404.48    348.93 o 
  -3   7  11     5121.99     4659.99    118.03 o 
  -1   7  11     6576.75     6070.61    153.11 o 
   1   7  11    15426.37    14463.48    337.28 o 
   3   7  11    11729.23    12210.01    324.45 o 
   5   7  11      293.67      175.55     17.77 o 
   7   7  11     2547.04     2594.85    106.25 o 
   9   7  11    10581.90     9905.01    266.33 o 
  11   7  11      980.18     1143.13     52.05 o 
  13   7  11      411.80      262.97     26.71 o 
 -22   8  11      515.54      594.26     42.16 o 
 -20   8  11       35.22       34.07     13.96 o 
 -18   8  11      345.27      330.29     22.35 o 
 -16   8  11     4508.19     4551.13    164.91 o 
 -14   8  11       82.36       65.44     12.07 o 
 -12   8  11      925.18     1056.91     48.64 o 
 -10   8  11     3455.73     3647.43     90.47 o 
  -8   8  11       22.80       21.51      9.20 o 
  -6   8  11      799.91      851.19     28.13 o 
  -4   8  11     1601.99     1423.08     51.47 o 
  -2   8  11      591.00      538.49     22.39 o 
   0   8  11     1987.81     1624.52     51.60 o 
   2   8  11     3778.12     3807.23     95.99 o 
   4   8  11      255.82      264.80     23.17 o 
   6   8  11       86.18       64.68     17.73 o 
   8   8  11     1662.91     1697.41     59.67 o 
  10   8  11        1.44       14.28     13.72 o 
  12   8  11       20.04       -2.75     23.93 o 
  14   8  11      109.29      122.46     21.40 o 
 -21   9  11     6673.00     6796.58    197.59 o 
 -19   9  11      439.76      374.27     25.26 o 
 -17   9  11     2209.27     2173.50     78.51 o 
 -15   9  11    14853.11    15124.90    366.05 o 
 -13   9  11     7791.20     8017.73    274.73 o 
 -11   9  11     3200.14     3145.40     84.42 o 
  -9   9  11    11317.28    10708.51    262.89 o 
  -7   9  11     5631.05     5908.72    142.64 o 
  -5   9  11     5913.27     6148.30    154.23 o 
  -3   9  11      931.28      711.49     29.38 o 
  -1   9  11    10417.04     9738.36    241.22 o 
   1   9  11    11057.08    11172.09    264.81 o 
   3   9  11     1756.53     1966.33     52.78 o 
   5   9  11      479.97      308.32     23.09 o 
   7   9  11     6643.92     6159.14    306.02 o 
   9   9  11     4735.93     4631.41    134.73 o 
  11   9  11     5547.19     6351.31    203.56 o 
  13   9  11       52.16       53.17     46.09 o 
 -22  10  11      310.55      206.67     21.11 o 
 -20  10  11     1408.46     1441.67     52.04 o 
 -18  10  11     3504.35     3493.34     97.41 o 
 -16  10  11     1150.68     1301.98     46.82 o 
 -14  10  11        2.43       21.14     28.37 o 
 -12  10  11     7682.40     8077.49    192.51 o 
 -10  10  11     3328.10     3549.06     89.90 o 
  -8  10  11        4.00        7.90     16.36 o 
  -6  10  11     3533.35     3421.34     93.25 o 
  -4  10  11    11856.87    11662.65    276.00 o 
  -2  10  11    13339.69    13564.04    314.60 o 
   0  10  11      290.29      387.86     21.10 o 
   2  10  11      340.38      350.22     19.62 o 
   4  10  11     8769.82     8774.63    204.65 o 
   6  10  11     1802.73     1814.51     68.50 o 
   8  10  11      122.73      117.43     28.10 o 
  10  10  11     1924.39     1825.40     79.55 o 
  12  10  11     2168.33     2322.13     79.39 o 
 -21  11  11       57.22       65.59     16.32 o 
 -19  11  11     1301.31     1417.17     59.09 o 
 -17  11  11        3.34      -10.39     12.24 o 
 -15  11  11     3311.21     3291.24     91.24 o 
 -13  11  11     4426.06     4718.87    117.41 o 
 -11  11  11      311.80      256.85     17.23 o 
  -9  11  11     2827.12     2998.32     82.13 o 
  -7  11  11     5250.70     4957.65    122.80 o 
  -5  11  11     1684.52     1399.32     42.61 o 
  -3  11  11      124.84      102.97     12.02 o 
  -1  11  11     1687.58     1612.10     47.93 o 
   1  11  11      780.86      792.31     33.34 o 
   3  11  11      172.29      138.18     14.06 o 
   5  11  11      309.14      389.90     44.47 o 
   7  11  11       98.81       39.80     16.29 o 
   9  11  11      100.37       85.86     17.43 o 
  11  11  11      207.76      262.14     28.67 o 
  13  11  11        3.48      -19.86     16.34 o 
 -20  12  11     3264.49     3502.05    101.04 o 
 -18  12  11     3590.81     3283.91     93.78 o 
 -16  12  11      806.18      834.19     36.77 o 
 -14  12  11      163.47      152.06     23.28 o 
 -12  12  11     3361.68     3573.11     97.56 o 
 -10  12  11     4704.79     4972.09    130.19 o 
  -8  12  11     1091.95     1315.45     42.86 o 
  -6  12  11      640.16      732.98     28.94 o 
  -4  12  11     4163.79     4418.31    112.01 o 
  -2  12  11    18178.10    17749.77    410.03 o 
   0  12  11      641.38      781.25     42.17 o 
   2  12  11       67.65       79.35     12.13 o 
   4  12  11    10436.37    10014.49    222.34 o 
   6  12  11     8155.08     7773.71    313.41 o 
   8  12  11      502.27      508.75     45.93 o 
  10  12  11     4112.86     4409.10    133.30 o 
  12  12  11     6291.79     6553.97    187.15 o 
 -21  13  11      935.02     1097.75     65.18 o 
 -19  13  11     1589.45     1570.77     59.93 o 
 -17  13  11     2132.10     2284.87     70.52 o 
 -15  13  11     3918.17     3965.50    107.73 o 
 -13  13  11      904.40     1006.49     36.72 o 
 -11  13  11     2886.94     2954.38     83.40 o 
  -9  13  11     1360.16     1239.80     42.55 o 
  -7  13  11     2062.56     2026.86     57.44 o 
  -5  13  11     2264.09     2314.23     64.06 o 
  -3  13  11      211.14      240.63     26.95 o 
  -1  13  11       11.60       24.89     14.38 o 
   1  13  11      338.87      221.43     32.57 o 
   3  13  11      181.80      171.26     16.00 o 
   5  13  11       46.85       49.43     12.14 o 
   7  13  11     2552.51     2572.91     88.90 o 
   9  13  11      722.19      702.62     46.12 o 
  11  13  11      346.28      319.40     33.53 o 
 -20  14  11     2505.78     2538.30     79.35 o 
 -18  14  11     1478.68     1705.40     58.20 o 
 -16  14  11      235.68      242.94     21.86 o 
 -14  14  11     2685.58     2682.11     78.51 o 
 -12  14  11     1885.67     1815.10     57.35 o 
 -10  14  11     5317.49     5737.39    149.84 o 
  -8  14  11      756.40      954.86     36.58 o 
  -6  14  11     1224.29     1510.30     48.80 o 
  -4  14  11     3549.89     3588.54     94.17 o 
  -2  14  11      730.23      731.95     29.74 o 
   0  14  11     2730.09     2530.74     72.86 o 
   2  14  11     2484.46     2350.56     82.94 o 
   4  14  11     3567.74     3408.69     84.66 o 
   6  14  11    10592.83    10311.70    249.63 o 
   8  14  11      742.46      852.93     44.34 o 
  10  14  11      957.37     1015.72     48.31 o 
  12  14  11     8071.61     8433.21    250.44 o 
 -19  15  11      749.68      813.55     40.31 o 
 -17  15  11     2204.36     2320.41     72.93 o 
 -15  15  11     2335.05     2510.39     75.62 o 
 -13  15  11     4846.32     5010.40    134.06 o 
 -11  15  11       22.56       26.11     13.69 o 
  -9  15  11     5296.40     5122.99    137.00 o 
  -7  15  11    21200.25    21571.57    525.66 o 
  -5  15  11     2642.47     2760.56     79.45 o 
  -3  15  11      370.61      390.68     23.14 o 
  -1  15  11    16065.19    15927.74    378.92 o 
   1  15  11     4158.87     4441.46    114.69 o 
   3  15  11     6079.18     6182.96    160.19 o 
   5  15  11      335.29      277.33     22.33 o 
   7  15  11     1460.10     1384.53     57.33 o 
   9  15  11     3287.91     2993.32    101.61 o 
  11  15  11      143.32      222.06     27.44 o 
 -18  16  11       51.10       68.59     19.23 o 
 -16  16  11     1480.17     1428.59     51.45 o 
 -14  16  11       32.65        4.40     13.04 o 
 -12  16  11       18.89      -10.88     11.91 o 
 -10  16  11       19.31       44.67     13.87 o 
  -8  16  11      183.90      220.79     19.53 o 
  -6  16  11      706.89      756.34     32.35 o 
  -4  16  11       38.46       38.83     12.01 o 
  -2  16  11      614.27      649.37     30.77 o 
   0  16  11        0.80       15.17     11.58 o 
   2  16  11     1143.00      907.07     35.75 o 
   4  16  11       16.33        5.95     11.84 o 
   6  16  11       80.11       92.11     14.28 o 
   8  16  11      324.57      345.97     29.50 o 
  10  16  11        0.01      -13.63     16.83 o 
 -17  17  11      412.26      386.62     27.42 o 
 -15  17  11     2119.75     1915.62     62.56 o 
 -13  17  11     4789.05     4737.73    129.96 o 
 -11  17  11      512.31      658.12     32.61 o 
  -9  17  11     5577.31     6314.08    166.59 o 
  -7  17  11     8098.88     8644.94    220.98 o 
  -5  17  11     3091.04     3157.72     86.64 o 
  -3  17  11     1745.55     1843.07     57.16 o 
  -1  17  11      716.19      693.59     46.43 o 
   1  17  11     4166.11     4244.10    111.12 o 
   3  17  11      659.84      819.98     35.25 o 
   5  17  11      142.87      153.89     24.70 o 
   7  17  11     2766.51     2494.54     98.84 o 
   9  17  11     2077.46     1946.45     78.90 o 
 -16  18  11        1.60      -10.82     17.48 o 
 -14  18  11      798.36      737.98     36.09 o 
 -12  18  11     1960.14     2019.83     65.75 o 
 -10  18  11     2440.50     2771.82     82.88 o 
  -8  18  11      380.33      464.54     27.56 o 
  -6  18  11      301.19      345.22     24.53 o 
  -4  18  11       88.79      103.83     15.11 o 
  -2  18  11     3392.22     3189.32     88.41 o 
   0  18  11      439.20      406.18     24.96 o 
   2  18  11      799.91      719.26     32.69 o 
   4  18  11     2310.54     2168.18     65.75 o 
   6  18  11     3939.21     4530.03    115.11 o 
   8  18  11       33.95       40.41     18.35 o 
 -15  19  11      301.83      324.03     26.86 o 
 -13  19  11      869.07     1074.11     44.45 o 
 -11  19  11      330.51      426.73     28.14 o 
  -9  19  11      471.18      506.61     29.48 o 
  -7  19  11       14.38        5.13     12.82 o 
  -5  19  11      990.75      893.75     38.46 o 
  -3  19  11      159.11      194.07     28.46 o 
  -1  19  11       15.09       57.65     14.76 o 
   1  19  11      790.56      627.63     31.38 o 
   3  19  11      137.63      115.10     17.27 o 
   5  19  11      211.24      261.31     20.90 o 
   7  19  11      471.55      491.39     31.36 o 
 -14  20  11      360.22      370.44     27.77 o 
 -12  20  11     5808.69     6201.31    166.91 o 
 -10  20  11     1472.49     1630.43     57.17 o 
  -8  20  11     2304.87     2272.18     71.79 o 
  -6  20  11       15.96       23.28     14.74 o 
  -4  20  11     6091.58     6155.78    158.05 o 
  -2  20  11    12900.02    13152.22    328.54 o 
   0  20  11     1911.77     1943.94     63.66 o 
   2  20  11     1219.01     1246.76     46.38 o 
   4  20  11     7397.04     7563.78    200.01 o 
   6  20  11     4986.11     5104.23    134.22 o 
 -13  21  11     1535.95     1560.38     57.56 o 
 -11  21  11      591.48      658.71     36.46 o 
  -9  21  11     2111.95     2201.35     71.68 o 
  -7  21  11     3083.07     2987.33     90.03 o 
  -5  21  11     3344.99     3539.98    102.70 o 
  -3  21  11      276.36      229.09     25.14 o 
  -1  21  11      930.07      799.14     52.74 o 
   1  21  11     1135.96     1151.99     44.21 o 
   3  21  11      447.64      419.00     28.00 o 
   5  21  11      225.15      195.56     21.20 o 
 -12  22  11      739.20      650.79     36.68 o 
 -10  22  11     2764.11     3009.51     92.02 o 
  -8  22  11      136.51      169.93     21.31 o 
  -6  22  11      190.44      269.57     24.58 o 
  -4  22  11     3576.62     3915.64    107.69 o 
  -2  22  11     1499.21     1642.69     55.88 o 
   0  22  11      105.36      137.07     19.00 o 
   2  22  11     1221.77     1245.43     76.14 o 
  -9  23  11     1552.63     1564.28     58.83 o 
  -7  23  11     3076.30     3493.39    104.22 o 
  -5  23  11     1369.98     1505.26     55.80 o 
  -3  23  11      345.43      411.20     33.92 o 
  -1  23  11     1287.81     1371.96     52.88 o 
   1  23  11     3352.43     3216.41    120.08 o 
 -22   0  12     2713.29     2418.70    136.05 o 
 -20   0  12     3375.94     3294.23    129.08 o 
 -18   0  12     5443.40     5361.31    254.76 o 
 -16   0  12     5874.30     5877.50    191.26 o 
 -14   0  12    44555.01    44480.59   1323.38 o 
 -12   0  12      439.33      501.90     26.10 o 
  -8   0  12    31595.17    32673.82   1440.34 o 
  -6   0  12     1813.33     2270.64    141.84 o 
  -4   0  12     1610.66     1845.60     69.94 o 
  -2   0  12    12622.71    11602.29    536.71 o 
   0   0  12     2933.14     2817.56    143.26 o 
   2   0  12     4484.58     4105.69    202.26 o 
   6   0  12     1890.43     1267.48     81.46 o 
   8   0  12    12192.71    11718.11    478.10 o 
  10   0  12      398.75      531.79     56.19 o 
  12   0  12     1295.58     1782.20     85.88 o 
 -23   1  12      255.00      251.19     22.70 o 
 -21   1  12     3493.66     3391.50     91.76 o 
 -19   1  12      513.71      509.33     25.26 o 
 -17   1  12      880.18      900.35     47.72 o 
 -15   1  12      668.12      644.38     26.00 o 
 -13   1  12      974.08      977.16     42.61 o 
 -11   1  12     5544.14     5073.50    194.11 o 
  -9   1  12       55.58       43.23     16.77 o 
  -7   1  12        2.63       12.67     15.22 o 
  -5   1  12     8044.43     7762.36    277.20 o 
  -3   1  12       19.92       34.36      7.36 o 
  -1   1  12    11931.50    11262.04    359.31 o 
   1   1  12     1150.98     1114.63     76.80 o 
   3   1  12     2768.77     2589.75     86.17 o 
   5   1  12    10379.53     9808.76    282.09 o 
   7   1  12       58.06       54.69     23.79 o 
   9   1  12        2.93       23.08     15.27 o 
  11   1  12     5533.25     5855.08    196.40 o 
  13   1  12      256.87      187.35     21.81 o 
 -22   2  12     3528.55     3464.68     93.33 o 
 -20   2  12        0.88       -2.86     17.93 o 
 -18   2  12      472.93      504.54     53.39 o 
 -16   2  12     7868.76     7831.88    176.04 o 
 -14   2  12     2627.46     2608.46     67.73 o 
 -12   2  12       28.42       23.62      7.61 o 
 -10   2  12     2491.02     2498.04    223.85 o 
  -8   2  12       57.27      335.06     95.31 o 
  -6   2  12     4850.11     4928.82    183.45 o 
  -4   2  12     1992.62     1703.25     52.74 o 
  -2   2  12      613.86      578.84     21.57 o 
   0   2  12     7665.72     7996.71    232.41 o 
   2   2  12       99.62      109.80     17.04 o 
   4   2  12      371.18      465.61     31.03 o 
   6   2  12     5315.98     5375.75    174.42 o 
   8   2  12     2494.45     2558.83     78.54 o 
  10   2  12     4556.48     4306.87    179.11 o 
  12   2  12       10.75       29.44     28.94 o 
 -21   3  12     1085.28     1027.36     50.87 o 
 -19   3  12     3908.73     3951.64    102.01 o 
 -17   3  12       12.00        5.92     12.59 o 
 -15   3  12      332.81      354.35     18.78 o 
 -13   3  12     5558.49     5254.29    150.86 o 
 -11   3  12      378.09      327.92     18.28 o 
  -9   3  12     6506.35     6240.58    354.44 o 
  -7   3  12      783.98      802.66     52.82 o 
  -5   3  12     2825.76     3055.74     86.73 o 
  -3   3  12    14462.15    13655.53    354.57 o 
  -1   3  12     8446.20     8647.63    218.68 o 
   1   3  12      384.89      262.24     21.43 o 
   3   3  12    20245.17    20433.38    569.87 o 
   5   3  12    14489.96    14801.03    366.72 o 
   7   3  12     2692.00     2894.52     93.36 o 
   9   3  12     1392.36     1454.51     59.77 o 
  11   3  12     6723.50     6700.15    192.40 o 
  13   3  12     7009.44     7469.40    285.32 o 
 -22   4  12      833.52      927.49     39.53 o 
 -20   4  12        4.28       -4.04     11.75 o 
 -18   4  12      144.80      123.66     14.80 o 
 -16   4  12      829.78      738.13     28.25 o 
 -14   4  12      378.37      377.66     19.43 o 
 -12   4  12      308.13      252.40     13.41 o 
 -10   4  12     2038.96     2002.70     62.07 o 
  -8   4  12       31.18       80.07     20.66 o 
  -6   4  12       45.95       51.63      9.95 o 
  -4   4  12     1873.33     1702.29     47.65 o 
  -2   4  12      598.32      498.67     22.12 o 
   0   4  12      313.40      267.06     17.26 o 
   2   4  12     3828.09     3647.46     99.45 o 
   4   4  12      602.61      598.22     28.89 o 
   6   4  12      101.88      110.34     16.19 o 
   8   4  12       50.73       43.26     14.50 o 
  10   4  12      123.67      141.73     20.47 o 
  12   4  12       71.57       76.00     18.84 o 
 -21   5  12     4591.24     4787.61    148.92 o 
 -19   5  12     6145.39     6086.56    149.28 o 
 -17   5  12     2108.90     2079.96     84.65 o 
 -15   5  12      122.75      134.31     94.52 o 
 -13   5  12     7587.48     7541.85    196.71 o 
 -11   5  12     9678.90     9967.39    231.36 o 
  -9   5  12     9056.62     8768.10    237.90 o 
  -7   5  12      534.87      437.87     22.21 o 
  -5   5  12    10551.23     9930.54    224.03 o 
  -3   5  12    11769.89    11081.92    247.52 o 
  -1   5  12     5507.20     5681.90    145.16 o 
   1   5  12      260.38      238.69     15.55 o 
   3   5  12    17792.21    17457.97    463.48 o 
   5   5  12     9328.69     9175.84    314.08 o 
   7   5  12      753.89      955.71     43.66 o 
   9   5  12      874.95      839.24     42.42 o 
  11   5  12     6764.68     6735.78    192.07 o 
  13   5  12     4877.53     5224.03    170.54 o 
 -22   6  12     5665.19     5710.91    190.57 o 
 -20   6  12     1512.15     1608.76     82.44 o 
 -18   6  12      990.88      859.83     35.61 o 
 -16   6  12     8423.00     8614.47    214.03 o 
 -14   6  12     6450.89     6847.09    181.40 o 
 -12   6  12       49.70       36.87      9.11 o 
 -10   6  12     4882.72     4713.22    119.50 o 
  -8   6  12     5220.33     5018.27    126.09 o 
  -6   6  12     4303.49     4266.06    104.17 o 
  -4   6  12     1197.74     1011.45     31.67 o 
  -2   6  12     5018.29     4641.17    118.82 o 
   0   6  12     5410.41     5594.50    145.77 o 
   2   6  12      426.51      532.14     29.10 o 
   4   6  12      350.65      437.67     27.78 o 
   6   6  12     3807.00     3773.76    132.97 o 
   8   6  12     3840.25     3780.91    126.92 o 
  10   6  12     1825.50     1816.47     89.91 o 
  12   6  12        5.97       -1.57     14.92 o 
 -21   7  12       39.43       72.29     15.82 o 
 -19   7  12     4121.57     4335.70    111.82 o 
 -17   7  12     1506.74     1517.49     64.74 o 
 -15   7  12      800.11      706.93     29.60 o 
 -13   7  12      517.23      486.66     22.45 o 
 -11   7  12     3774.34     3785.89     94.13 o 
  -9   7  12      160.89      133.48     10.49 o 
  -7   7  12     1308.86     1291.11     38.32 o 
  -5   7  12     3280.34     3025.63     79.85 o 
  -3   7  12      407.42      435.55     18.84 o 
  -1   7  12      298.23      242.38     14.75 o 
   1   7  12     1220.00     1230.43     36.72 o 
   3   7  12      237.12      181.51     23.89 o 
   5   7  12      790.53      796.22     43.25 o 
   7   7  12       70.76       68.25     15.67 o 
   9   7  12        0.35       -8.23     13.05 o 
  11   7  12      557.61      599.28     35.31 o 
 -20   8  12      749.67      788.21     36.69 o 
 -18   8  12       90.23      187.10     84.36 o 
 -16   8  12     5365.49     5617.00    145.18 o 
 -14   8  12     6217.53     6313.29    217.59 o 
 -12   8  12       99.10      134.42     14.20 o 
 -10   8  12     1612.57     1581.31     46.63 o 
  -8   8  12     5368.63     5655.12    137.38 o 
  -6   8  12     7866.48     8232.74    203.86 o 
  -4   8  12      252.39      252.34     14.76 o 
  -2   8  12     4380.08     4474.63    115.71 o 
   0   8  12     8002.75     7685.92    184.76 o 
   2   8  12     6773.32     6996.29    171.27 o 
   4   8  12      220.28      302.12     32.72 o 
   6   8  12     4803.07     4533.81    146.89 o 
   8   8  12     5774.23     5751.00    164.97 o 
  10   8  12     3539.16     3424.45    134.52 o 
  12   8  12      185.43      135.80     66.96 o 
 -21   9  12      223.69      234.30     24.29 o 
 -19   9  12      279.91      319.13     23.38 o 
 -17   9  12      254.82      226.87     19.15 o 
 -15   9  12       12.45        5.29     11.69 o 
 -13   9  12      141.37      152.65     29.89 o 
 -11   9  12      421.56      436.43     21.28 o 
  -9   9  12      940.75     1134.76     36.25 o 
  -7   9  12        5.80       -0.34      7.64 o 
  -5   9  12      482.71      517.24     21.61 o 
  -3   9  12     4973.48     4457.50    110.00 o 
  -1   9  12      101.14       55.23     10.53 o 
   1   9  12       88.92       59.06     16.52 o 
   3   9  12     6802.08     6500.06    170.92 o 
   5   9  12     1570.26     1503.99     54.54 o 
   7   9  12      296.85      278.55     28.69 o 
   9   9  12      408.33      402.05     38.38 o 
  11   9  12     3188.63     3198.86    102.10 o 
 -20  10  12       43.17       33.12     14.84 o 
 -18  10  12     2478.71     2486.73     99.69 o 
 -16  10  12      577.28      623.76     35.53 o 
 -14  10  12     2623.36     2794.98     78.52 o 
 -12  10  12      233.54      198.54     15.93 o 
 -10  10  12      274.66      348.35     19.06 o 
  -8  10  12     2877.77     3060.32     82.75 o 
  -6  10  12     2978.03     3115.88     83.90 o 
  -4  10  12     7531.61     7186.94    180.80 o 
  -2  10  12     2531.30     2155.34     61.95 o 
   0  10  12     3635.04     3341.29     87.30 o 
   2  10  12     7867.10     7813.23    184.31 o 
   4  10  12       29.04       44.98     31.69 o 
   6  10  12     3520.59     3775.48    114.49 o 
   8  10  12     9402.36     9160.03    251.75 o 
  10  10  12      256.89      195.43     22.61 o 
 -19  11  12     1926.69     2185.49    109.51 o 
 -17  11  12     6456.14     6630.30    282.33 o 
 -15  11  12     1289.71     1162.80     59.52 o 
 -13  11  12     1536.78     1802.11     55.71 o 
 -11  11  12     5737.91     5651.37    145.65 o 
  -9  11  12       46.71       48.10     10.96 o 
  -7  11  12       84.84       56.19     15.41 o 
  -5  11  12    13934.54    13314.58    315.77 o 
  -3  11  12     4031.28     4225.38    107.45 o 
  -1  11  12     4276.87     4505.60    117.47 o 
   1  11  12     2075.37     1858.25     56.54 o 
   3  11  12     5823.02     5735.03    139.70 o 
   5  11  12    11807.09    12456.15    379.39 o 
   7  11  12      132.69      189.44     28.69 o 
   9  11  12      707.31      928.95     46.93 o 
  11  11  12     7450.21     7671.01    229.98 o 
 -20  12  12     1128.79     1314.36     49.94 o 
 -18  12  12      483.88      506.83     29.13 o 
 -16  12  12      230.68      248.09     20.96 o 
 -14  12  12     2204.07     2515.54     73.63 o 
 -12  12  12      108.77       83.22     13.82 o 
 -10  12  12       46.94       35.25     11.58 o 
  -8  12  12     1920.30     2027.11     60.43 o 
  -6  12  12     1475.42     1528.70     46.62 o 
  -4  12  12      334.71      357.54     20.28 o 
  -2  12  12     3112.36     2916.96     78.06 o 
   0  12  12     4423.46     3928.96    101.03 o 
   2  12  12      230.11      254.41     18.57 o 
   4  12  12     1225.66     1163.72     39.28 o 
   6  12  12      179.08      195.76     21.26 o 
   8  12  12       84.79       76.10     17.30 o 
  10  12  12      127.94      125.11     21.54 o 
 -19  13  12     9656.34    10016.00    301.53 o 
 -17  13  12      523.62      530.91     29.60 o 
 -15  13  12      156.82      142.95     19.41 o 
 -13  13  12    13098.38    13493.00    351.21 o 
 -11  13  12     5992.17     6163.50    159.51 o 
  -9  13  12     6393.39     6765.46    172.76 o 
  -7  13  12     5883.19     5841.52    151.72 o 
  -5  13  12     2181.57     2229.46     72.14 o 
  -3  13  12     8418.78     8496.80    203.56 o 
  -1  13  12       93.53      156.75     17.62 o 
   1  13  12      350.05      347.15     23.14 o 
   3  13  12     7629.17     6833.39    157.19 o 
   5  13  12     1109.54      937.39     63.20 o 
   7  13  12     1550.04     2080.81     80.01 o 
   9  13  12      660.32      553.15     55.34 o 
 -18  14  12       37.65       -5.08     17.06 o 
 -16  14  12     2178.91     2264.03     70.27 o 
 -14  14  12     1595.00     1833.51     61.54 o 
 -12  14  12     1664.21     1935.14     61.01 o 
 -10  14  12     1873.75     1831.03     57.94 o 
  -8  14  12     3826.81     4248.45    114.34 o 
  -6  14  12     6498.27     6646.65    170.69 o 
  -4  14  12       16.75       16.61     11.10 o 
  -2  14  12      933.74      835.45     33.89 o 
   0  14  12     5933.80     5641.92    140.61 o 
   2  14  12     1922.42     1929.15     57.85 o 
   4  14  12      271.74      273.61     18.87 o 
   6  14  12     5210.49     5375.10    165.63 o 
   8  14  12     2172.21     2039.06     75.68 o 
 -17  15  12      571.34      677.41     34.82 o 
 -15  15  12       10.71      -13.88     13.07 o 
 -13  15  12      362.15      370.72     24.38 o 
 -11  15  12     1916.59     2238.28     68.35 o 
  -9  15  12      199.42      133.00     16.51 o 
  -7  15  12        4.20       11.35     11.78 o 
  -5  15  12     1105.86      956.35     36.05 o 
  -3  15  12      772.47      736.58     31.22 o 
  -1  15  12     1808.12     1835.00     66.93 o 
   1  15  12      403.06      381.83     23.53 o 
   3  15  12        2.66       -2.72     11.67 o 
   5  15  12      506.20      484.34     28.94 o 
   7  15  12       61.89      104.77     20.36 o 
 -16  16  12     1045.78     1109.34     45.89 o 
 -14  16  12     3283.99     3796.49    112.10 o 
 -12  16  12       76.93       75.72     15.10 o 
 -10  16  12        8.17        2.06     12.33 o 
  -8  16  12     3579.77     3878.44    107.43 o 
  -6  16  12     4827.60     4832.40    129.78 o 
  -4  16  12      157.32      165.71     18.47 o 
  -2  16  12     1946.07     1627.63     51.93 o 
   0  16  12     7301.95     7363.95    180.39 o 
   2  16  12     6593.04     7069.56    183.81 o 
   4  16  12      678.61      720.73     30.60 o 
   6  16  12     5301.49     5429.60    168.79 o 
 -15  17  12        0.45       -8.25     14.09 o 
 -13  17  12     1819.82     1959.89     64.43 o 
 -11  17  12      778.19      803.99     36.26 o 
  -9  17  12      881.56      941.81     39.08 o 
  -7  17  12      681.26      582.82     30.89 o 
  -5  17  12     1659.51     1644.23     54.58 o 
  -3  17  12      305.30      331.82     22.40 o 
  -1  17  12      960.67      977.62     39.50 o 
   1  17  12      808.71      891.21     36.83 o 
   3  17  12     1422.43     1511.29     51.20 o 
   5  17  12      205.95      194.88     18.39 o 
 -14  18  12     3276.95     3331.01    102.58 o 
 -12  18  12        4.96        8.04     13.96 o 
 -10  18  12      128.59      165.82     18.91 o 
  -8  18  12     2564.19     2593.60     78.44 o 
  -6  18  12     5204.04     5409.24    145.49 o 
  -4  18  12      208.29      213.11     19.71 o 
  -2  18  12      685.48      679.07     33.12 o 
   0  18  12     4430.10     4282.24    113.90 o 
   2  18  12     1274.75     1371.19     47.67 o 
   4  18  12       66.32       33.51     13.66 o 
 -13  19  12     5038.51     5116.33    141.25 o 
 -11  19  12     6432.07     6594.47    174.71 o 
  -9  19  12      516.19      650.65     33.45 o 
  -7  19  12     1047.32     1007.41     42.00 o 
  -5  19  12     7318.64     7388.40    193.35 o 
  -3  19  12     3729.63     3684.46     99.98 o 
  -1  19  12      995.69     1104.20     43.67 o 
   1  19  12     1324.70     1381.99     50.59 o 
   3  19  12     1524.21     1450.18     52.87 o 
 -12  20  12       21.19        8.01     15.49 o 
 -10  20  12      808.53      826.31     39.02 o 
  -8  20  12      116.73       88.60     17.21 o 
  -6  20  12      421.04      507.08     30.27 o 
  -4  20  12      288.38      344.41     24.61 o 
  -2  20  12       72.05       69.37     15.51 o 
   0  20  12      157.92      118.56     18.13 o 
   2  20  12       43.31       29.40     14.81 o 
  -9  21  12      267.57      232.38     23.33 o 
  -7  21  12      259.07      288.04     24.72 o 
  -5  21  12     2445.12     2462.05     78.39 o 
  -3  21  12      435.15      527.30     32.26 o 
  -1  21  12     1527.87     1633.24     60.10 o 
 -21   1  13       57.20       46.73     14.40 o 
 -19   1  13       17.63       29.14     25.26 o 
 -17   1  13     2691.65     2863.19     80.52 o 
 -15   1  13     2225.46     2092.09     54.42 o 
 -13   1  13      947.33      908.17     28.46 o 
 -11   1  13      827.48      690.87     68.08 o 
  -9   1  13     5623.70     5529.77    168.12 o 
  -7   1  13    12136.82    11733.30    833.66 o 
  -5   1  13     1815.48     1731.25    190.04 o 
  -3   1  13     2392.72     2176.63     79.38 o 
  -1   1  13    26573.50    25733.96    713.16 o 
   1   1  13     8260.74     8794.21    291.48 o 
   3   1  13     1110.83     1195.20     53.64 o 
   5   1  13     6193.81     6881.45    275.37 o 
   7   1  13     6090.68     6067.58    186.53 o 
   9   1  13     6295.54     6038.55    163.61 o 
  11   1  13       27.47       11.07     27.80 o 
 -20   2  13     6701.95     6550.20    159.56 o 
 -18   2  13     1624.04     1598.73     67.29 o 
 -16   2  13      139.89      102.38     13.67 o 
 -14   2  13     7196.87     7205.83    161.34 o 
 -12   2  13     1490.53     1453.50     48.62 o 
 -10   2  13     4033.89     3682.64    158.10 o 
  -8   2  13     1836.30     1744.81    100.35 o 
  -6   2  13     3120.01     2897.50    123.24 o 
  -4   2  13     3896.69     3866.90    103.41 o 
  -2   2  13      123.08      166.17     29.00 o 
   0   2  13      108.06      103.09     57.69 o 
   2   2  13     1866.56     1867.29     74.31 o 
   4   2  13      692.08      607.14     34.15 o 
   6   2  13     1017.13     1273.37     50.00 o 
   8   2  13        3.00       43.96     14.86 o 
  10   2  13     1593.62     1678.57     99.36 o 
 -21   3  13      737.45      767.33     54.79 o 
 -19   3  13        1.44       12.04     11.79 o 
 -17   3  13      499.83      559.51     25.01 o 
 -15   3  13     1462.31     1552.60     49.42 o 
 -13   3  13       27.74       21.96      7.94 o 
 -11   3  13        8.58       22.99      8.55 o 
  -9   3  13     2483.50     2509.73    119.32 o 
  -7   3  13       50.46       14.39     20.08 o 
  -5   3  13      534.39      585.60     26.94 o 
  -3   3  13     3412.00     3730.63    125.00 o 
  -1   3  13      236.56      300.28     43.96 o 
   1   3  13     1072.24     1004.50     42.46 o 
   3   3  13      822.41      816.76     44.86 o 
   5   3  13        0.27       12.32     22.76 o 
   7   3  13     2034.64     2088.78     70.75 o 
   9   3  13      703.56      763.03     49.62 o 
  11   3  13      508.62      744.73     48.80 o 
 -20   4  13     4518.19     4703.38    119.75 o 
 -18   4  13     5139.46     5442.22    133.49 o 
 -16   4  13     1061.13     1029.41     52.43 o 
 -14   4  13     2728.30     2677.39     72.15 o 
 -12   4  13    13342.21    13571.13    308.41 o 
 -10   4  13     3307.61     3288.68    110.14 o 
  -6   4  13     9924.14     9772.87    251.53 o 
  -4   4  13     5311.73     5300.66    122.90 o 
  -2   4  13     9747.39    10139.18    252.69 o 
   2   4  13     2061.29     1950.63     65.50 o 
   4   4  13    10192.67    10145.75    256.92 o 
   6   4  13     2903.74     3402.71    114.55 o 
   8   4  13     1287.56     1652.70     66.08 o 
  10   4  13     4422.43     4896.54    146.81 o 
 -19   5  13        2.21       -5.31     12.24 o 
 -17   5  13      888.79      906.41     71.27 o 
 -15   5  13      500.11      524.35     23.53 o 
 -13   5  13     1078.56     1126.64     36.69 o 
 -11   5  13      496.03      531.88     35.46 o 
  -9   5  13     1338.15     1507.40     47.50 o 
  -7   5  13      519.37      597.03     26.41 o 
  -5   5  13      578.90      484.85     22.68 o 
  -3   5  13      529.81      515.93     40.93 o 
  -1   5  13     4843.72     4390.95     99.23 o 
   1   5  13     3674.60     3977.80    113.98 o 
   3   5  13       21.68       25.90     12.37 o 
   5   5  13     2857.33     2832.88     92.91 o 
   7   5  13     5203.42     5400.65    156.10 o 
   9   5  13      413.00      406.72     28.67 o 
 -20   6  13      925.93      980.66     37.67 o 
 -18   6  13      565.29      542.13     31.08 o 
 -16   6  13      550.78      581.43     54.98 o 
 -14   6  13      117.70       92.88     11.63 o 
 -12   6  13     2942.96     2942.39     78.18 o 
 -10   6  13     2005.14     2177.10     59.42 o 
  -8   6  13        7.73       21.01     17.70 o 
  -6   6  13     1871.48     1722.09     48.40 o 
  -4   6  13     6478.10     6089.54    146.66 o 
  -2   6  13     2826.70     2852.18     81.03 o 
   0   6  13      147.34      239.66    214.25 o 
   2   6  13     5250.19     5387.80    152.98 o 
   4   6  13     4271.17     4533.07    131.54 o 
   6   6  13      609.94      515.43     39.30 o 
   8   6  13      273.73      342.15     45.94 o 
  10   6  13     1614.42     1350.75     63.17 o 
 -19   7  13      183.03      170.05     43.45 o 
 -17   7  13     2384.91     2536.45     78.92 o 
 -15   7  13     1408.85     1357.08     45.37 o 
 -13   7  13       96.39      155.77     17.31 o 
 -11   7  13      330.36      315.60     34.09 o 
  -9   7  13     8006.35     7986.69    197.65 o 
  -7   7  13     8471.85     8302.83    194.84 o 
  -5   7  13     2045.40     2243.57     61.64 o 
  -3   7  13     5796.37     5291.80    143.60 o 
  -1   7  13    11624.60    11242.81    268.94 o 
   1   7  13     8991.08     9302.11    295.77 o 
   3   7  13       72.39      142.57     29.39 o 
   5   7  13     2199.47     2148.27     78.02 o 
   7   7  13     7757.24     7657.11    214.98 o 
   9   7  13     1122.42     1153.19     70.43 o 
 -20   8  13      185.61      215.94     19.53 o 
 -18   8  13     1294.67     1368.52     46.00 o 
 -16   8  13     2720.77     2754.89     84.61 o 
 -14   8  13     1697.64     1763.78     53.21 o 
 -12   8  13      609.03      659.39     27.51 o 
 -10   8  13     1173.58     1304.28     40.33 o 
  -8   8  13      163.92      131.24     11.88 o 
  -6   8  13     1566.77     1439.82     42.20 o 
  -4   8  13     1753.37     1614.70     46.37 o 
  -2   8  13        7.88       26.14     10.06 o 
   0   8  13      319.75      290.23     23.19 o 
   2   8  13     1034.64      849.03     36.07 o 
   4   8  13       19.86       18.62     12.48 o 
   6   8  13      283.17      225.73     21.60 o 
   8   8  13      870.97      802.40     49.93 o 
 -19   9  13       73.08      104.90     16.04 o 
 -17   9  13     9336.26     9908.05    246.21 o 
 -15   9  13     1288.79     1345.71     44.88 o 
 -13   9  13      731.21      922.71     35.21 o 
 -11   9  13     2549.87     2526.76     70.81 o 
  -9   9  13     3206.57     3160.28     84.96 o 
  -7   9  13     7715.03     7774.21    184.52 o 
  -5   9  13        7.75       57.87     19.37 o 
  -3   9  13     1097.87     1063.64     38.83 o 
  -1   9  13    10210.45    10875.11    274.70 o 
   1   9  13     2598.73     2825.72     76.00 o 
   3   9  13     1346.65     1642.34     62.97 o 
   5   9  13     3045.36     3017.14    104.24 o 
   7   9  13     3885.42     4044.50    121.68 o 
   9   9  13     7609.50     8432.25    285.59 o 
 -18  10  13     1994.68     2370.83    108.53 o 
 -16  10  13      265.76      222.05     22.01 o 
 -14  10  13     2076.88     2195.49     67.98 o 
 -12  10  13     3677.48     3809.98    106.57 o 
 -10  10  13     2801.93     3074.09     83.78 o 
  -8  10  13     1657.89     1765.58     52.55 o 
  -6  10  13     1917.97     2069.99     57.90 o 
  -4  10  13     4839.51     5118.23    126.50 o 
  -2  10  13     1738.07     1762.35     53.02 o 
   0  10  13       93.38      110.68     13.86 o 
   2  10  13     6233.29     6362.45    153.89 o 
   4  10  13     2200.52     2263.93     74.35 o 
   6  10  13     3397.37     4038.44    135.39 o 
   8  10  13       54.40       51.96     23.25 o 
 -17  11  13     1888.23     2091.77     64.76 o 
 -15  11  13     1336.11     1495.49     52.28 o 
 -13  11  13      393.11      370.28     22.95 o 
 -11  11  13      117.37       92.76     13.30 o 
  -9  11  13     1821.04     2024.02     59.58 o 
  -7  11  13       24.33       10.96      9.89 o 
  -5  11  13        3.95       11.77      9.93 o 
  -3  11  13     1004.66      893.13     45.16 o 
  -1  11  13       35.86       40.21     11.51 o 
   1  11  13      380.99      397.62     23.28 o 
   3  11  13      143.32       76.95     15.84 o 
   5  11  13        2.21       -9.75     13.33 o 
   7  11  13        3.87        0.64     14.79 o 
 -18  12  13      899.73     1074.13     58.71 o 
 -16  12  13        9.63       36.08     13.91 o 
 -14  12  13     1406.09     1386.32     49.39 o 
 -12  12  13     7903.33     8059.51    204.59 o 
 -10  12  13     5136.62     5402.11    140.33 o 
  -8  12  13       69.69       33.77     11.19 o 
  -6  12  13     5012.88     5270.85    131.71 o 
  -4  12  13     9805.48    10243.81    256.10 o 
  -2  12  13     9683.11     9620.81    239.76 o 
   0  12  13       96.43       60.22     12.84 o 
   2  12  13     6000.58     5811.70    141.87 o 
   4  12  13     6857.89     6848.56    201.72 o 
   6  12  13     1413.55     1365.11     58.27 o 
 -17  13  13      537.22      621.41     32.24 o 
 -15  13  13       75.63       37.76     14.15 o 
 -13  13  13        0.61        2.23     12.14 o 
 -11  13  13      766.22      749.45     32.49 o 
  -9  13  13      382.21      408.96     23.77 o 
  -7  13  13      901.56      824.89     33.13 o 
  -5  13  13      355.01      281.98     25.05 o 
  -3  13  13      289.99      257.83     30.35 o 
  -1  13  13     1780.19     1918.93     57.31 o 
   1  13  13      120.40       83.31     14.38 o 
   3  13  13       41.40       54.73     19.44 o 
   5  13  13      548.13      514.29     40.84 o 
   7  13  13     2102.19     2166.42     88.85 o 
 -16  14  13       35.33       35.90     15.29 o 
 -14  14  13       66.83      102.69     16.32 o 
 -12  14  13     1912.02     1807.90     58.40 o 
 -10  14  13     1141.23     1273.07     44.99 o 
  -8  14  13     1102.87     1263.06     44.29 o 
  -6  14  13      645.71      536.04     27.22 o 
  -4  14  13     4731.47     4695.31    118.90 o 
  -2  14  13     2534.60     2663.35     77.42 o 
   0  14  13     1223.14     1245.02     56.14 o 
   2  14  13     4090.64     4028.56    103.41 o 
   4  14  13     5446.09     5428.63    148.40 o 
   6  14  13      179.52      123.51     21.80 o 
 -15  15  13     3825.20     4090.13    119.33 o 
 -13  15  13       84.45       32.78     15.41 o 
 -11  15  13      849.70      846.16     36.21 o 
  -9  15  13     6787.35     7107.15    184.61 o 
  -7  15  13     2409.91     2442.56     73.01 o 
  -5  15  13       29.13       12.50     11.94 o 
  -3  15  13     3228.34     3192.14     91.13 o 
  -1  15  13     3413.11     3479.31     94.27 o 
   1  15  13     3221.68     3639.23    101.81 o 
   3  15  13      480.72      567.19     28.20 o 
   5  15  13       51.93       17.71     16.57 o 
 -14  16  13      151.48      133.12     19.19 o 
 -12  16  13      328.69      368.80     25.19 o 
 -10  16  13        1.00        0.49     12.73 o 
  -8  16  13       64.08       86.13     15.36 o 
  -6  16  13      776.53      884.39     36.57 o 
  -4  16  13      385.28      374.27     23.39 o 
  -2  16  13      582.42      649.23     37.79 o 
   0  16  13       63.76       47.06     13.55 o 
   2  16  13       75.64       52.08     14.26 o 
   4  16  13      306.42      358.06     24.47 o 
 -13  17  13      345.12      390.34     27.80 o 
 -11  17  13     1306.65     1265.52     47.93 o 
  -9  17  13     4046.82     4281.29    118.64 o 
  -7  17  13     1608.58     1667.30     56.56 o 
  -5  17  13        3.03      -12.75     11.81 o 
  -3  17  13      467.36      361.05     24.16 o 
  -1  17  13     1080.10     1184.94     43.30 o 
   1  17  13     2257.58     2305.50     74.72 o 
   3  17  13      405.50      507.90     30.28 o 
 -10  18  13     1574.08     1605.07     56.04 o 
  -8  18  13      158.57      208.11     20.76 o 
  -6  18  13     1362.30     1402.93     50.80 o 
  -4  18  13     2576.72     2915.85     89.06 o 
  -2  18  13     5621.06     5335.19    136.60 o 
   0  18  13       99.76       72.54     21.65 o 
  -7  19  13      650.26      787.77     37.09 o 
  -5  19  13      519.35      657.11     48.07 o 
  -3  19  13       13.88       19.20     14.79 o 
 -18   0  14     8726.14     8822.03    281.52 o 
 -16   0  14     3313.58     3290.28    113.51 o 
 -14   0  14      630.36      673.36     34.31 o 
 -12   0  14     8272.18     9224.93   1451.20 o 
 -10   0  14     9212.77    11269.91    810.61 o 
  -8   0  14     8860.10     8532.86   1111.40 o 
  -6   0  14     3396.77     1809.29    207.47 o 
  -4   0  14     2322.57     2175.03    112.60 o 
  -2   0  14     1913.84     1695.17     92.54 o 
   0   0  14     3776.61     3286.54    199.01 o 
   2   0  14     2427.04     2688.27    143.41 o 
   4   0  14       85.82      177.37     44.86 o 
   6   0  14     6457.77     6445.14    297.66 o 
   8   0  14    12130.19    13664.16    789.84 o 
 -19   1  14       31.74       26.78     11.93 o 
 -17   1  14      404.08      363.26     23.62 o 
 -15   1  14        0.37        6.39      9.13 o 
 -13   1  14     1911.83     1645.69     54.82 o 
 -11   1  14     1560.22     1739.61    119.70 o 
  -9   1  14        8.94       15.16     34.75 o 
  -7   1  14      585.32      737.57     98.60 o 
  -5   1  14     1902.55     1954.87     65.36 o 
  -3   1  14     1915.98     1914.40     73.66 o 
  -1   1  14       43.25       50.57     17.88 o 
   1   1  14     1432.89     1312.88     51.93 o 
   3   1  14      913.00      870.46     41.65 o 
   5   1  14      237.98      264.86     34.79 o 
   7   1  14       68.70       26.65     31.51 o 
 -18   2  14     1620.47     1635.41     49.75 o 
 -16   2  14     2406.36     2354.13     61.12 o 
 -14   2  14      221.40      270.12     20.50 o 
 -12   2  14        1.22       44.50     55.83 o 
 -10   2  14     2054.94     2460.72    375.67 o 
  -8   2  14     2973.90     2678.47    131.51 o 
  -6   2  14      472.23      466.73     52.74 o 
  -4   2  14      905.28      804.57     36.33 o 
  -2   2  14     1104.74     1179.35     79.93 o 
   0   2  14     1919.68     2067.74    121.14 o 
   2   2  14      270.02      305.34     36.30 o 
   4   2  14       36.55       37.71     13.15 o 
   6   2  14     5086.30     5083.62    140.53 o 
   8   2  14     3057.21     3136.88    118.04 o 
 -19   3  14     2311.99     2161.23     67.02 o 
 -17   3  14      140.80      165.19     22.80 o 
 -15   3  14      945.92      968.24     38.18 o 
 -13   3  14    13182.64    13483.57    291.14 o 
 -11   3  14     6352.71     6404.92    221.66 o 
  -9   3  14     1087.90     1198.80    132.85 o 
  -7   3  14     3792.55     3798.20    218.94 o 
  -5   3  14    10109.93    10217.30    234.47 o 
  -3   3  14     5204.03     5165.49    212.29 o 
  -1   3  14      174.23      129.40     30.13 o 
   1   3  14     5472.53     5860.34    168.96 o 
   3   3  14     9470.67    10017.51    279.36 o 
   5   3  14      946.78      895.89     58.15 o 
   7   3  14      782.80      654.28     37.99 o 
 -18   4  14      140.56      120.02     14.86 o 
 -16   4  14      283.07      370.27     19.77 o 
 -14   4  14     1384.26     1279.64     38.84 o 
 -12   4  14        2.61      -20.82     10.41 o 
 -10   4  14       72.78       97.65     13.02 o 
  -8   4  14     1202.84     1257.38     45.48 o 
  -6   4  14      115.50      114.35      9.16 o 
  -4   4  14       56.85       27.60      8.31 o 
  -2   4  14     1999.07     1965.07     80.08 o 
   0   4  14      115.50      124.15     14.09 o 
   2   4  14      494.52      531.28     27.37 o 
   4   4  14       12.64       30.08     13.33 o 
   6   4  14      900.51     1008.92     53.37 o 
   8   4  14       10.05      -19.97     16.61 o 
 -17   5  14     1219.59     1271.39     43.71 o 
 -15   5  14     3461.04     3815.50     98.06 o 
 -13   5  14     4994.76     4939.29    131.70 o 
 -11   5  14     8343.73     8954.52    231.41 o 
  -9   5  14      260.10      184.88     17.19 o 
  -7   5  14     1836.53     1717.44     48.09 o 
  -5   5  14    12174.96    12672.68    301.89 o 
  -3   5  14     1937.03     2274.00     65.97 o 
  -1   5  14      257.27      343.48     22.34 o 
   1   5  14     7042.66     7178.45    318.06 o 
   3   5  14     1207.87      948.47     43.01 o 
   5   5  14     7627.37     7898.87    230.00 o 
   7   5  14     1952.77     1556.99     67.54 o 
 -18   6  14     8716.68     8588.67    204.68 o 
 -16   6  14      422.24      461.13     33.84 o 
 -14   6  14      558.84      615.45     38.74 o 
 -12   6  14     5567.20     5801.65    153.80 o 
 -10   6  14     1027.07      984.94     31.87 o 
  -8   6  14     4616.02     4653.96    113.91 o 
  -6   6  14      830.21      975.65     32.61 o 
  -4   6  14       17.45      330.28     72.79 o 
  -2   6  14     3815.30     4136.46     97.90 o 
   0   6  14     1896.71     2069.55     72.65 o 
   2   6  14     3492.59     3895.08    126.91 o 
   4   6  14      656.33      655.85     49.89 o 
   6   6  14      788.75      759.57     38.23 o 
 -17   7  14      157.98      117.01     18.46 o 
 -15   7  14       17.18       32.08     11.04 o 
 -13   7  14     1656.59     1917.67     58.32 o 
 -11   7  14      324.42      430.61     21.36 o 
  -9   7  14      102.51      101.85     10.72 o 
  -7   7  14     1982.89     2016.73     55.05 o 
  -5   7  14      152.62      132.33     17.79 o 
  -3   7  14       49.62       87.47     11.06 o 
  -1   7  14      133.72      179.79     29.62 o 
   1   7  14      846.57      694.91     44.85 o 
   3   7  14     1008.51      972.61     41.83 o 
   5   7  14      397.80      372.04     26.36 o 
   7   7  14      242.65      254.79     26.67 o 
 -16   8  14     5928.66     6078.18    155.03 o 
 -14   8  14      580.43      751.05     30.96 o 
 -12   8  14      321.25      247.59     16.84 o 
 -10   8  14     9807.42    10779.51    266.20 o 
  -8   8  14     6377.61     6467.45    163.27 o 
  -6   8  14     1321.07     1339.89     41.47 o 
  -4   8  14     1621.61     1485.27     47.57 o 
  -2   8  14     5840.02     5814.68    146.19 o 
   0   8  14    12964.33    13154.56    337.07 o 
   2   8  14      522.95      746.97     36.91 o 
   4   8  14       54.56       75.45     16.38 o 
   6   8  14     8090.94     7908.62    266.27 o 
 -17   9  14       97.45      129.25     18.41 o 
 -15   9  14      466.20      544.37     28.43 o 
 -13   9  14     1249.24     1461.49     48.33 o 
 -11   9  14      849.28      931.15     34.44 o 
  -9   9  14       72.72       71.80     11.39 o 
  -7   9  14        5.59       15.71      9.52 o 
  -5   9  14      963.16     1048.50     39.99 o 
  -3   9  14      726.69      773.99     30.23 o 
  -1   9  14      382.23      347.90     32.15 o 
   1   9  14     1481.96     1282.71     63.94 o 
   3   9  14      513.29      544.29     46.89 o 
   5   9  14       34.44       17.04     23.77 o 
 -16  10  14     1845.61     1884.63     61.48 o 
 -14  10  14     2792.40     3240.79     98.28 o 
 -12  10  14       34.01       47.72     12.34 o 
 -10  10  14      925.13      938.64     34.01 o 
  -8  10  14     4920.80     5166.48    133.88 o 
  -6  10  14     1058.61     1078.27     37.02 o 
  -4  10  14      460.52      463.85     23.15 o 
  -2  10  14     6020.91     5691.39    150.99 o 
   0  10  14     5091.48     5000.95    121.87 o 
   2  10  14       23.14       23.28     29.72 o 
   4  10  14     1980.36     2059.40     74.49 o 
 -15  11  14     2252.88     2250.04     70.38 o 
 -13  11  14     3952.51     4009.94    113.50 o 
 -11  11  14     1992.21     2198.10     64.88 o 
  -9  11  14      598.06      662.40     28.36 o 
  -7  11  14     2152.61     2120.34     62.63 o 
  -5  11  14     6033.41     6258.51    153.99 o 
  -3  11  14     8301.49     9191.83    229.01 o 
  -1  11  14        0.15       20.94     34.58 o 
   1  11  14     2240.24     2406.12     66.09 o 
   3  11  14     2214.74     2175.59     73.04 o 
 -14  12  14       18.72       14.32     13.61 o 
 -12  12  14       47.74       49.38     13.76 o 
 -10  12  14       54.37       42.45     12.09 o 
  -8  12  14      129.08      139.45     15.16 o 
  -6  12  14       32.10       13.44     11.00 o 
  -4  12  14      244.39      268.47     19.09 o 
  -2  12  14       40.01       44.79     12.72 o 
   0  12  14        8.51      -13.48     10.57 o 
   2  12  14      248.22      287.49     21.30 o 
   4  12  14       56.19       33.28     17.19 o 
 -13  13  14     5836.00     6706.09    182.93 o 
 -11  13  14      312.86      373.69     23.56 o 
  -9  13  14       54.99       45.38     12.66 o 
  -7  13  14     1517.67     1376.74     46.55 o 
  -5  13  14     2152.12     2386.52     68.08 o 
  -3  13  14      536.29      625.36     29.08 o 
  -1  13  14        5.40       48.48     18.19 o 
   1  13  14      406.41      314.64     21.16 o 
   3  13  14     2930.98     2975.35    111.78 o 
 -12  14  14      148.56      129.50     18.02 o 
 -10  14  14     3984.19     4263.77    115.86 o 
  -8  14  14     3853.46     4408.47    119.33 o 
  -6  14  14      431.91      525.48     27.07 o 
  -4  14  14      758.56      822.41     33.29 o 
  -2  14  14     3441.63     3799.76    101.49 o 
   0  14  14     4270.16     4140.09    120.26 o 
   2  14  14      813.60      985.37     38.47 o 
 -11  15  14      687.34      766.53     34.59 o 
  -9  15  14      142.35      145.89     18.05 o 
  -7  15  14        0.25       12.26     13.11 o 
  -5  15  14      703.06      602.77     29.77 o 
  -3  15  14      175.46      224.68     19.23 o 
  -1  15  14      302.07      243.29     21.13 o 
  -8  16  14    13158.81    14099.69    351.91 o 
  -6  16  14     2212.16     2587.92     77.77 o 
  -4  16  14      363.09      436.22     39.31 o 
  -2  16  14     7881.88     8041.03    206.89 o 
 -15   1  15     6283.79     6345.18    157.73 o 
 -13   1  15       90.63      305.63     97.79 o 
  -7   1  15     2405.33     1606.32    140.36 o 
  -5   1  15      504.63      592.57     70.92 o 
  -3   1  15     5847.92     5988.89    179.50 o 
  -1   1  15     2787.60     2730.85    118.16 o 
   1   1  15     1435.66     1742.52     71.86 o 
   3   1  15     1923.91     1796.16     76.06 o 
 -16   2  15     1938.22     1894.56     69.23 o 
 -14   2  15      546.28      640.21     42.51 o 
 -12   2  15      705.29      672.93     83.54 o 
  -8   2  15        2.88       30.13     36.39 o 
  -6   2  15     1366.21     1316.15     70.06 o 
  -4   2  15      108.07      167.40     28.72 o 
  -2   2  15      870.68      890.99     42.03 o 
   0   2  15     1177.31     1118.30     43.77 o 
   2   2  15     5493.44     5740.56    161.04 o 
   4   2  15     6064.27     6908.46    233.38 o 
 -15   3  15        0.59       -6.78      9.06 o 
 -13   3  15        2.50       -8.77     11.74 o 
 -11   3  15     1662.54     1693.03    128.11 o 
  -9   3  15       10.56       26.85     13.09 o 
  -7   3  15      247.47      196.44     24.89 o 
  -5   3  15      237.84      270.04     30.01 o 
  -3   3  15      145.33      167.15     14.49 o 
  -1   3  15     1228.83     1094.69     39.25 o 
   1   3  15      424.56      444.07     26.60 o 
   3   3  15      567.14      693.75     49.49 o 
 -14   4  15     5789.71     6090.93    152.58 o 
 -12   4  15     3238.30     3471.04    186.03 o 
 -10   4  15      322.59      378.45     25.69 o 
  -8   4  15     2094.92     1835.06     83.43 o 
  -6   4  15     2257.37     2356.87     60.35 o 
  -4   4  15     3040.25     3251.19     98.39 o 
  -2   4  15      252.27      328.07     20.59 o 
   0   4  15      622.86      539.11     43.22 o 
   2   4  15    13556.71    12805.74    340.74 o 
   4   4  15     3073.72     3329.69    121.03 o 
 -15   5  15     2834.48     2932.72     82.80 o 
 -13   5  15      499.70      513.57     33.61 o 
 -11   5  15      881.89      796.54     39.48 o 
  -9   5  15     1315.25     1342.93     45.20 o 
  -7   5  15     1898.89     1895.22     53.48 o 
  -5   5  15     1247.75     1295.36     39.02 o 
  -3   5  15     1955.33     1993.82     63.41 o 
  -1   5  15     1450.84     1431.84     64.00 o 
   1   5  15      115.81       85.87     41.12 o 
   3   5  15     1072.89     1052.86     49.07 o 
 -14   6  15      305.49      287.21     17.86 o 
 -12   6  15     2373.03     2681.48     75.60 o 
 -10   6  15       10.33       45.65      9.27 o 
  -8   6  15     2674.36     2816.88     76.44 o 
  -6   6  15     1768.28     1778.86     50.64 o 
  -4   6  15     2078.74     2278.96     77.86 o 
  -2   6  15      353.36      562.69     28.81 o 
   0   6  15      250.35      195.65     18.90 o 
   2   6  15     4329.30     4371.29    143.14 o 
 -13   7  15       47.17       34.85     10.41 o 
 -11   7  15     3090.33     3244.44     90.30 o 
  -9   7  15     4500.17     4862.47    119.28 o 
  -7   7  15     5657.09     6166.01    165.20 o 
  -5   7  15      788.09      702.12     27.85 o 
  -3   7  15     5508.48     5806.35    134.55 o 
  -1   7  15     6008.80     6447.59    220.30 o 
   1   7  15      549.85      742.03     37.22 o 
   3   7  15      449.97      405.74     39.10 o 
 -14   8  15       96.33       83.61     12.80 o 
 -12   8  15      704.37      653.11     27.47 o 
 -10   8  15       11.13        4.69     10.98 o 
  -8   8  15      397.76      484.26     21.82 o 
  -6   8  15      746.47      780.41     28.92 o 
  -4   8  15       42.88       35.62     13.21 o 
  -2   8  15      183.20      130.66     13.09 o 
   0   8  15       45.93       11.56     12.19 o 
   2   8  15        3.90       -1.24     13.34 o 
 -13   9  15      373.54      412.15     23.32 o 
 -11   9  15      318.74      384.51     21.70 o 
  -9   9  15     3754.24     4133.96    108.97 o 
  -7   9  15     2136.09     2504.68     70.49 o 
  -5   9  15      761.97      975.57     36.20 o 
  -3   9  15     5278.38     5450.68    138.75 o 
  -1   9  15     1272.99     1267.11     42.25 o 
   1   9  15      722.73      677.01     37.52 o 
 -12  10  15     1615.57     1695.87     54.88 o 
 -10  10  15      195.32      160.25     15.10 o 
  -8  10  15     1242.64     1319.86     43.06 o 
  -6  10  15     4352.60     4382.15    122.77 o 
  -4  10  15     1494.60     1523.89     51.23 o 
  -2  10  15      365.64      411.16     29.24 o 
   0  10  15     1721.01     1783.09     68.11 o 
 -11  11  15        8.07        4.06     11.43 o 
  -9  11  15      125.40      181.61     16.52 o 
  -7  11  15        2.05        4.27     10.88 o 
  -5  11  15      223.11      263.48     19.68 o 
  -3  11  15      504.37      559.07     27.24 o 
  -1  11  15      775.97      908.17     33.48 o 
  -8  12  15     4199.11     4579.38    122.74 o 
  -6  12  15     7351.08     7815.09    199.21 o 
  -4  12  15     3482.94     3896.77    118.11 o 
  -6   0  16       81.41      147.24     19.96 o 
  -4   0  16      787.98      737.88     75.49 o 
  -2   0  16    12251.97    13028.12    609.14 o 
  -7   1  16      579.78      626.20     60.08 o 
  -5   1  16     1287.83     1242.15     47.53 o 
  -3   1  16      224.13      296.90     31.09 o 
  -6   2  16      329.05      412.61     29.94 o 
  -4   2  16     1975.94     1893.62     57.91 o 
  -2   2  16     2406.76     2490.07     80.92 o 
  -7   3  16     4783.69     4900.51    142.27 o 
  -5   3  16     1839.85     2098.18     66.62 o 
  -3   3  16      167.15      179.67     25.46 o 
 -10   4  16      109.73      123.29     14.71 o 
  -8   4  16        1.33        1.68     10.67 o 
  -6   4  16       22.16       50.07     10.31 o 
  -4   4  16       49.46       36.26     22.34 o 
  -9   5  16      998.08     1067.38     51.18 o 
  -7   5  16     6670.38     6957.90    175.76 o 
  -5   5  16     3353.79     3713.37    117.83 o 
  -6   6  16        4.12       -0.11      8.76 o 
                                                 
